# Supplementary material for: Enhancing hydrogen permeation barrier performance of ErCo2 magnetic refrigeration material via surface oxide layer formation
Source: Nat Commun. 2026 Apr 7;17:4952. doi: 10.1038/s41467-026-71547-0 (PMC13233819; doi:10.1038/s41467-026-71547-0)
Supplement: Supplementary file 3 — Source Data [file 41467_2026_71547_MOESM3_ESM.xlsx]

## Sheet: Fig1a
As-homogenized	--		Oxidized only			Cu-plated/oxidized	--
Time (h)	P(MPa)		Time (h)	P (MPa)		Time (h)	P (Mpa)
0	1.271		0	1.271		0	1.272
0.25	1.271		0.25	1.271		0.25	1.272
0.5	1.271		0.5	1.271		0.5	1.272
0.75	1.269		0.75	1.271		0.75	1.272
1	1.079		1	1.271		1	1.272
1.25	1.078		1.25	1.27		1.25	1.272
1.5	1.078		1.5	1.271		1.5	1.272
1.75	1.078		1.75	1.271		1.75	1.272
2	1.078		2	1.271		2	1.272
2.25	1.077		2.25	1.271		2.25	1.272
2.5	1.077		2.5	1.271		2.5	1.272
2.75	1.077		2.75	1.27		2.75	1.272
3	1.077		3	1.271		3	1.271
3.25	1.077		3.25	1.27		3.25	1.272
3.5	1.077		3.5	1.27		3.5	1.272
3.75	1.077		3.75	1.27		3.75	1.272
4	1.077		4	1.27		4	1.272
4.25	1.078		4.25	1.27		4.25	1.272
4.5	1.077		4.5	1.27		4.5	1.272
4.75	1.078		4.75	1.27		4.75	1.272
5	1.077		5	1.271		5	1.272
5.25	1.078		5.25	1.27		5.25	1.271
5.5	1.077		5.5	1.271		5.5	1.271
5.75	1.077		5.75	1.27		5.75	1.271
6	1.077		6	1.27		6	1.271
6.25	1.077		6.25	1.27		6.25	1.271
6.5	1.077		6.5	1.27		6.5	1.271
6.75	1.077		6.75	1.271		6.75	1.271
7	1.077		7	1.27		7	1.272
7.25	1.077		7.25	1.27		7.25	1.271
7.5	1.076		7.5	1.27		7.5	1.271
7.75	1.077		7.75	1.27		7.75	1.272
8	1.077		8	1.27		8	1.272
8.25	1.077		8.25	1.27		8.25	1.271
8.5	1.076		8.5	1.27		8.5	1.271
8.75	1.077		8.75	1.27		8.75	1.271
9	1.077		9	1.27		9	1.271
9.25	1.076		9.25	1.269		9.25	1.271
9.5	1.077		9.5	1.269		9.5	1.271
9.75	1.077		9.75	1.269		9.75	1.271
10	1.077		10	1.269		10	1.271
10.25	1.076		10.25	1.269		10.25	1.272
10.5	1.076		10.5	1.269		10.5	1.271
10.75	1.076		10.75	1.269		10.75	1.271
11	1.076		11	1.269		11	1.271
11.25	1.076		11.25	1.269		11.25	1.271
11.5	1.076		11.5	1.269		11.5	1.271
11.75	1.076		11.75	1.268		11.75	1.271
12	1.077		12	1.268		12	1.271
12.25	1.076		12.25	1.268		12.25	1.271
12.5	1.076		12.5	1.268		12.5	1.272
12.75	1.076		12.75	1.267		12.75	1.272
13	1.076		13	1.267		13	1.272
13.25	1.076		13.25	1.267		13.25	1.272
13.5	1.076		13.5	1.267		13.5	1.272
13.75	1.076		13.75	1.267		13.75	1.272
14	1.076		14	1.266		14	1.273
14.25	1.076		14.25	1.266		14.25	1.273
14.5	1.076		14.5	1.265		14.5	1.273
14.75	1.076		14.75	1.265		14.75	1.272
15	1.076		15	1.265		15	1.272
15.25	1.076		15.25	1.264		15.25	1.272
15.5	1.076		15.5	1.264		15.5	1.273
15.75	1.076		15.75	1.264		15.75	1.272
16	1.076		16	1.263		16	1.272
16.25	1.076		16.25	1.263		16.25	1.272
16.5	1.076		16.5	1.263		16.5	1.272
16.75	1.076		16.75	1.262		16.75	1.272
17	1.076		17	1.262		17	1.272
17.25	1.076		17.25	1.262		17.25	1.272
17.5	1.076		17.5	1.261		17.5	1.272
17.75	1.076		17.75	1.262		17.75	1.272
18	1.076		18	1.261		18	1.271
18.25	1.076		18.25	1.261		18.25	1.272
18.5	1.076		18.5	1.261		18.5	1.272
18.75	1.076		18.75	1.261		18.75	1.271
19	1.076		19	1.261		19	1.271
19.25	1.076		19.25	1.261		19.25	1.271
19.5	1.076		19.5	1.261		19.5	1.271
19.75	1.076		19.75	1.261		19.75	1.271
20	1.075		20	1.261		20	1.271
20.25	1.075		20.25	1.262		20.25	1.271
20.5	1.075		20.5	1.261		20.5	1.271
20.75	1.076		20.75	1.261		20.75	1.271
21	1.076		21	1.261		21	1.271
21.25	1.076		21.25	1.26		21.25	1.271
21.5	1.075		21.5	1.261		21.5	1.271
21.75	1.075		21.75	1.261		21.75	1.271
22	1.076		22	1.26		22	1.271
22.25	1.076		22.25	1.261		22.25	1.271
22.5	1.076		22.5	1.26		22.5	1.271
22.75	1.076		22.75	1.26		22.75	1.271
23	1.076		23	1.26		23	1.271
23.25	1.076		23.25	1.26		23.25	1.271
23.5	1.076		23.5	1.26		23.5	1.27
23.75	1.076		23.75	1.26		23.75	1.271
24	1.076		24	1.26		24	1.27
24.25	1.076		24.25	1.26		24.25	1.271
24.5	1.076		24.5	1.26		24.5	1.271
24.75	1.076		24.75	1.26		24.75	1.27
25	1.076		25	1.259		25	1.27
25.25	1.076		25.25	1.259		25.25	1.27
25.5	1.076		25.5	1.259		25.5	1.27
25.75	1.076		25.75	1.259		25.75	1.271
26	1.076		26	1.259		26	1.27
26.25	1.076		26.25	1.259		26.25	1.27
26.5	1.076		26.5	1.259		26.5	1.27
26.75	1.076		26.75	1.258		26.75	1.27
27	1.076		27	1.259		27	1.27
27.25	1.076		27.25	1.258		27.25	1.27
27.5	1.076		27.5	1.258		27.5	1.27
27.75	1.076		27.75	1.258		27.75	1.271
28	1.075		28	1.258		28	1.27
28.25	1.076		28.25	1.258		28.25	1.271
28.5	1.076		28.5	1.258		28.5	1.271
28.75	1.076		28.75	1.258		28.75	1.271
29	1.075		29	1.257		29	1.27
29.25	1.076		29.25	1.257		29.25	1.27
29.5	1.075		29.5	1.258		29.5	1.271
29.75	1.076		29.75	1.258		29.75	1.27
30	1.075		30	1.258		30	1.27
30.25	1.076		30.25	1.257		30.25	1.27
30.5	1.075		30.5	1.257		30.5	1.271
30.75	1.076		30.75	1.257		30.75	1.27
31	1.075		31	1.257		31	1.27
31.25	1.076		31.25	1.257		31.25	1.27
31.5	1.076		31.5	1.257		31.5	1.27
31.75	1.076		31.75	1.257		31.75	1.27
32	1.076		32	1.257		32	1.27
32.25	1.075		32.25	1.257		32.25	1.27
32.5	1.075		32.5	1.256		32.5	1.27
32.75	1.076		32.75	1.257		32.75	1.27
33	1.075		33	1.256		33	1.27
33.25	1.076		33.25	1.257		33.25	1.271
33.5	1.075		33.5	1.257		33.5	1.27
33.75	1.075		33.75	1.256		33.75	1.27
34	1.075		34	1.256		34	1.27
34.25	1.075		34.25	1.257		34.25	1.27
34.5	1.075		34.5	1.256		34.5	1.27
34.75	1.075		34.75	1.256		34.75	1.27
35	1.075		35	1.256		35	1.27
35.25	1.075		35.25	1.256		35.25	1.27
35.5	1.075		35.5	1.256		35.5	1.271
35.75	1.075		35.75	1.256		35.75	1.27
36	1.075		36	1.256		36	1.271
36.25	1.075		36.25	1.256		36.25	1.27
36.5	1.075		36.5	1.256		36.5	1.27
36.75	1.075		36.75	1.256		36.75	1.27
37	1.075		37	1.256		37	1.27
37.25	1.075		37.25	1.256		37.25	1.271
37.5	1.075		37.5	1.256		37.5	1.27
37.75	1.075		37.75	1.255		37.75	1.271
38	1.075		38	1.256		38	1.27
38.25	1.075		38.25	1.255		38.25	1.27
38.5	1.075		38.5	1.256		38.5	1.27
38.75	1.075		38.75	1.255		38.75	1.27
39	1.075		39	1.255		39	1.27
39.25	1.075		39.25	1.256		39.25	1.271
39.5	1.075		39.5	1.255		39.5	1.27
39.75	1.075		39.75	1.255		39.75	1.271
40	1.075		40	1.256		40	1.27
40.25	1.075		40.25	1.255		40.25	1.27
40.5	1.075		40.5	1.255		40.5	1.27
40.75	1.075		40.75	1.255		40.75	1.27
41	1.075		41	1.255		41	1.27
41.25	1.075		41.25	1.255		41.25	1.27
41.5	1.075		41.5	1.255		41.5	1.27
41.75	1.075		41.75	1.255		41.75	1.27
42	1.075		42	1.255		42	1.27
42.25	1.075		42.25	1.255		42.25	1.27
42.5	1.075		42.5	1.255		42.5	1.27
42.75	1.075		42.75	1.255		42.75	1.27
43	1.075		43	1.255		43	1.27
43.25	1.075		43.25	1.254		43.25	1.27
43.5	1.075		43.5	1.254		43.5	1.27
43.75	1.075		43.75	1.255		43.75	1.27
44	1.075		44	1.255		44	1.271
44.25	1.075		44.25	1.254		44.25	1.27
44.5	1.075		44.5	1.254		44.5	1.27
44.75	1.075		44.75	1.255		44.75	1.27
45	1.075		45	1.254		45	1.27
45.25	1.075		45.25	1.254		45.25	1.27
45.5	1.075		45.5	1.254		45.5	1.27
45.75	1.075		45.75	1.254		45.75	1.27
46	1.075		46	1.254		46	1.27
46.25	1.075		46.25	1.254		46.25	1.27
46.5	1.075		46.5	1.254		46.5	1.27
46.75	1.076		46.75	1.254		46.75	1.27
47	1.075		47	1.255		47	1.27
47.25	1.075		47.25	1.254		47.25	1.27
47.5	1.075		47.5	1.255		47.5	1.27
47.75	1.075		47.75	1.254		47.75	1.27
48	1.075		48	1.254		48	1.27
48.25	1.075		48.25	1.254		48.25	1.27
48.5	1.075		48.5	1.254		48.5	1.27
48.75	1.075		48.75	1.254		48.75	1.27
49	1.075		49	1.254		49	1.269
49.25	1.075		49.25	1.254		49.25	1.269
49.5	1.075		49.5	1.254		49.5	1.27
49.75	1.075		49.75	1.254		49.75	1.269
50	1.075		50	1.254		50	1.269
50.25	1.075		50.25	1.254		50.25	1.269
50.5	1.075		50.5	1.254		50.5	1.269
50.75	1.075		50.75	1.254		50.75	1.269
51	1.075		51	1.254		51	1.269
51.25	1.075		51.25	1.254		51.25	1.269
51.5	1.075		51.5	1.254		51.5	1.269
51.75	1.075		51.75	1.254		51.75	1.269
52	1.075		52	1.253		52	1.269
52.25	1.075		52.25	1.253		52.25	1.269
52.5	1.074		52.5	1.253		52.5	1.269
			52.75	1.253		52.75	1.269
			53	1.253		53	1.269
			53.25	1.253		53.25	1.269
			53.5	1.253		53.5	1.269
			53.75	1.253		53.75	1.269
			54	1.253		54	1.269
			54.25	1.253		54.25	1.269
			54.5	1.253		54.5	1.268
			54.75	1.253		54.75	1.269
			55	1.253		55	1.269
			55.25	1.253		55.25	1.269
			55.5	1.253		55.5	1.268
			55.75	1.253		55.75	1.268
			56	1.253		56	1.269
			56.25	1.253		56.25	1.269
			56.5	1.253		56.5	1.269
			56.75	1.253		56.75	1.268
			57	1.253		57	1.268
			57.25	1.253		57.25	1.268
			57.5	1.253		57.5	1.268
			57.75	1.253		57.75	1.268
			58	1.253		58	1.268
			58.25	1.252		58.25	1.268
			58.5	1.252		58.5	1.268
			58.75	1.253		58.75	1.268
			59	1.253		59	1.268
			59.25	1.253		59.25	1.268
			59.5	1.253		59.5	1.268
			59.75	1.253		59.75	1.268
			60	1.252		60	1.268
			60.25	1.252		60.25	1.268
			60.5	1.253		60.5	1.268
			60.75	1.253		60.75	1.268
			61	1.252		61	1.268
			61.25	1.252		61.25	1.268
			61.5	1.252		61.5	1.268
			61.75	1.252		61.75	1.268
			62	1.252		62	1.268
			62.25	1.252		62.25	1.268
			62.5	1.252		62.5	1.268
			62.75	1.252		62.75	1.268
			63	1.252		63	1.268
			63.25	1.252		63.25	1.268
			63.5	1.252		63.5	1.267
			63.75	1.252		63.75	1.268
			64	1.252		64	1.267
			64.25	1.252		64.25	1.267
			64.5	1.252		64.5	1.268
			64.75	1.252		64.75	1.267
			65	1.252		65	1.267
			65.25	1.252		65.25	1.267
			65.5	1.252		65.5	1.268
			65.75	1.252		65.75	1.267
			66	1.252		66	1.267
			66.25	1.252		66.25	1.267
			66.5	1.252		66.5	1.267
			66.75	1.252		66.75	1.267
			67	1.252		67	1.267
			67.25	1.252		67.25	1.267
			67.5	1.252		67.5	1.267
			67.75	1.252		67.75	1.267
			68	1.252		68	1.267
			68.25	1.252		68.25	1.267
			68.5	1.252		68.5	1.267
			68.75	1.252		68.75	1.266
			69	1.251		69	1.267
			69.25	1.252		69.25	1.267
			69.5	1.252		69.5	1.267
			69.75	1.252		69.75	1.267
			70	1.252		70	1.266
			70.25	1.252		70.25	1.266
			70.5	1.252		70.5	1.267
			70.75	1.252		70.75	1.266
			71	1.252		71	1.266
			71.25	1.252		71.25	1.266
			71.5	1.252		71.5	1.266
			71.75	1.252		71.75	1.266
			72	1.252		72	1.267
			72.25	1.253		72.25	1.266
			72.5	1.252		72.5	1.266
			72.75	1.252		72.75	1.266
			73	1.252		73	1.266
			73.25	1.252		73.25	1.266
			73.5	1.252		73.5	1.266
			73.75	1.252		73.75	1.266
			74	1.252		74	1.266
			74.25	1.252		74.25	1.266
			74.5	1.252		74.5	1.266
			74.75	1.252		74.75	1.266
			75	1.252		75	1.266
			75.25	1.252		75.25	1.266
			75.5	1.252		75.5	1.265
			75.75	1.252		75.75	1.266
			76	1.252		76	1.265
			76.25	1.252		76.25	1.265
			76.5	1.252		76.5	1.265
			76.75	1.252		76.75	1.265
			77	1.252		77	1.265
			77.25	1.252		77.25	1.265
			77.5	1.252		77.5	1.265
			77.75	1.252		77.75	1.265
			78	1.251		78	1.265
			78.25	1.251		78.25	1.265
			78.5	1.251		78.5	1.265
			78.75	1.251		78.75	1.265
			79	1.252		79	1.265
			79.25	1.251		79.25	1.265
			79.5	1.251		79.5	1.264
			79.75	1.251		79.75	1.265
			80	1.251		80	1.264
			80.25	1.252		80.25	1.265
			80.5	1.251		80.5	1.265
			80.75	1.252		80.75	1.265
			81	1.251		81	1.264
			81.25	1.251		81.25	1.264
			81.5	1.251		81.5	1.264
			81.75	1.251		81.75	1.264
			82	1.251		82	1.264
			82.25	1.251		82.25	1.264
			82.5	1.251		82.5	1.264
			82.75	1.251		82.75	1.264
			83	1.251		83	1.264
			83.25	1.251		83.25	1.264
			83.5	1.251		83.5	1.264
			83.75	1.251		83.75	1.264
			84	1.251		84	1.264
			84.25	1.251		84.25	1.264
			84.5	1.251		84.5	1.264
			84.75	1.251		84.75	1.264
			85	1.251		85	1.264
			85.25	1.251		85.25	1.264
			85.5	1.251		85.5	1.264
			85.75	1.251		85.75	1.265
			86	1.251		86	1.264
			86.25	1.251		86.25	1.265
			86.5	1.251		86.5	1.265
			86.75	1.251		86.75	1.265
			87	1.251		87	1.265
			87.25	1.251		87.25	1.265
			87.5	1.251		87.5	1.264
			87.75	1.251		87.75	1.264
			88	1.251		88	1.264
			88.25	1.251		88.25	1.264
			88.5	1.251		88.5	1.264
			88.75	1.25		88.75	1.264
			89	1.251		89	1.264
			89.25	1.251		89.25	1.264
			89.5	1.251		89.5	1.264
			89.75	1.251		89.75	1.264
			90	1.251		90	1.264
			90.25	1.251		90.25	1.264
			90.5	1.251		90.5	1.264
			90.75	1.25		90.75	1.263
			91	1.251		91	1.263
			91.25	1.25		91.25	1.263
			91.5	1.25		91.5	1.263
			91.75	1.25		91.75	1.263
			92	1.25		92	1.263
			92.25	1.25		92.25	1.263
			92.5	1.25		92.5	1.264
			92.75	1.251		92.75	1.263
			93	1.25		93	1.263
			93.25	1.251		93.25	1.263
			93.5	1.25		93.5	1.263
			93.75	1.25		93.75	1.263
			94	1.25		94	1.263
			94.25	1.25		94.25	1.263
			94.5	1.25		94.5	1.263
			94.75	1.25		94.75	1.263
			95	1.25		95	1.263
			95.25	1.25		95.25	1.262
			95.5	1.25		95.5	1.263
			95.75	1.25		95.75	1.263
			96	1.25		96	1.262
			96.25	1.25		96.25	1.262
			96.5	1.25		96.5	1.262
			96.75	1.25		96.75	1.262
			97	1.25		97	1.262
			97.25	1.25		97.25	1.262
			97.5	1.25		97.5	1.262
			97.75	1.251		97.75	1.262
			98	1.25		98	1.262
			98.25	1.25		98.25	1.261
			98.5	1.25		98.5	1.262
			98.75	1.25		98.75	1.262
			99	1.25		99	1.262
			99.25	1.25		99.25	1.262
			99.5	1.25		99.5	1.261
			99.75	1.25		99.75	1.262
			100	1.25		100	1.262
			100.25	1.25		100.25	1.261
			100.5	1.25		100.5	1.261
			100.75	1.25		100.75	1.262
			101	1.25		101	1.261
			101.25	1.25		101.25	1.261
			101.5	1.25		101.5	1.261
			101.75	1.25		101.75	1.261
			102	1.25		102	1.261
			102.25	1.25		102.25	1.261
			102.5	1.249		102.5	1.261
			102.75	1.25		102.75	1.261
			103	1.25		103	1.261
			103.25	1.25		103.25	1.261
			103.5	1.25		103.5	1.261
			103.75	1.25		103.75	1.261
			104	1.25		104	1.261
			104.25	1.25		104.25	1.261
			104.5	1.25		104.5	1.261
			104.75	1.25		104.75	1.261
			105	1.25		105	1.261
			105.25	1.25		105.25	1.261
			105.5	1.249		105.5	1.261
			105.75	1.249		105.75	1.261
			106	1.249		106	1.261
			106.25	1.249		106.25	1.26
			106.5	1.249		106.5	1.26
			106.75	1.249		106.75	1.261
			107	1.249		107	1.26
			107.25	1.249		107.25	1.26
			107.5	1.249		107.5	1.261
			107.75	1.249		107.75	1.261
			108	1.249		108	1.261
			108.25	1.249		108.25	1.262
			108.5	1.249		108.5	1.262
			108.75	1.249		108.75	1.262
			109	1.249		109	1.262
			109.25	1.249		109.25	1.262
			109.5	1.249		109.5	1.262
			109.75	1.249		109.75	1.261
			110	1.249		110	1.262
			110.25	1.248		110.25	1.262
			110.5	1.249		110.5	1.261
			110.75	1.248		110.75	1.261
			111	1.248		111	1.261
			111.25	1.248		111.25	1.261
			111.5	1.248		111.5	1.26
			111.75	1.248		111.75	1.261
			112	1.248		112	1.26
			112.25	1.248		112.25	1.26
			112.5	1.249		112.5	1.261
			112.75	1.248		112.75	1.26
			113	1.248		113	1.261
			113.25	1.248		113.25	1.261
			113.5	1.248		113.5	1.26
			113.75	1.248		113.75	1.26
			114	1.248		114	1.26
			114.25	1.248		114.25	1.26
			114.5	1.248		114.5	1.26
			114.75	1.248		114.75	1.26
			115	1.248		115	1.26
			115.25	1.248		115.25	1.26
			115.5	1.248		115.5	1.26
			115.75	1.248		115.75	1.26
			116	1.248		116	1.26
			116.25	1.248		116.25	1.259
			116.5	1.248		116.5	1.26
			116.75	1.248		116.75	1.26
			117	1.248		117	1.26
			117.25	1.248		117.25	1.259
			117.5	1.248		117.5	1.26
			117.75	1.248		117.75	1.259
			118	1.248		118	1.259
			118.25	1.248		118.25	1.259
			118.5	1.248		118.5	1.259
			118.75	1.248		118.75	1.259
			119	1.248		119	1.259
			119.25	1.248		119.25	1.259
			119.5	1.248		119.5	1.259
			119.75	1.248		119.75	1.259
			120	1.248		120	1.259
			120.25	1.248		120.25	1.259
			120.5	1.248		120.5	1.259
			120.75	1.248		120.75	1.259
			121	1.248		121	1.259
			121.25	1.248		121.25	1.259
			121.5	1.248		121.5	1.259
			121.75	1.248		121.75	1.259
			122	1.248		122	1.259
			122.25	1.248		122.25	1.259
			122.5	1.248		122.5	1.259
			122.75	1.248		122.75	1.259
			123	1.248		123	1.259
			123.25	1.248		123.25	1.259
			123.5	1.248		123.5	1.259
			123.75	1.248		123.75	1.259
			124	1.248		124	1.259
			124.25	1.248		124.25	1.259
			124.5	1.248		124.5	1.258
			124.75	1.248		124.75	1.259
			125	1.248		125	1.259
			125.25	1.247		125.25	1.259
			125.5	1.248		125.5	1.258
			125.75	1.247		125.75	1.258
			126	1.247		126	1.258
			126.25	1.248		126.25	1.259
			126.5	1.248		126.5	1.258
			126.75	1.247		126.75	1.258
			127	1.247		127	1.258
			127.25	1.247		127.25	1.258
			127.5	1.247		127.5	1.258
			127.75	1.247		127.75	1.258
			128	1.247		128	1.258
			128.25	1.247		128.25	1.258
			128.5	1.247		128.5	1.258
			128.75	1.247		128.75	1.258
			129	1.247		129	1.258
			129.25	1.247		129.25	1.258
			129.5	1.247		129.5	1.258
			129.75	1.247		129.75	1.258
			130	1.247		130	1.258
			130.25	1.247		130.25	1.258
			130.5	1.247		130.5	1.258
			130.75	1.247		130.75	1.258
			131	1.247		131	1.258
			131.25	1.247		131.25	1.258
			131.5	1.247		131.5	1.258
			131.75	1.247		131.75	1.258
			132	1.247		132	1.258
			132.25	1.246		132.25	1.258
			132.5	1.247		132.5	1.258
			132.75	1.247		132.75	1.259
			133	1.246		133	1.259
			133.25	1.246		133.25	1.258
			133.5	1.246		133.5	1.258
			133.75	1.246		133.75	1.259
			134	1.246		134	1.259
			134.25	1.246		134.25	1.259
			134.5	1.246		134.5	1.258
			134.75	1.246		134.75	1.259
			135	1.246		135	1.259
			135.25	1.246		135.25	1.259
			135.5	1.246		135.5	1.259
			135.75	1.246		135.75	1.258
			136	1.246		136	1.258
			136.25	1.246		136.25	1.258
			136.5	1.246		136.5	1.258
			136.75	1.246		136.75	1.258
			137	1.246		137	1.258
			137.25	1.246		137.25	1.258
			137.5	1.246		137.5	1.257
			137.75	1.246		137.75	1.258
			138	1.246		138	1.258
			138.25	1.246		138.25	1.257
			138.5	1.246		138.5	1.257
			138.75	1.246		138.75	1.258
			139	1.246		139	1.258
			139.25	1.246		139.25	1.258
			139.5	1.246		139.5	1.257
			139.75	1.246		139.75	1.257
			140	1.246		140	1.257
			140.25	1.246		140.25	1.257
			140.5	1.246		140.5	1.257
			140.75	1.246		140.75	1.257
			141	1.246		141	1.257
			141.25	1.246		141.25	1.257
			141.5	1.246		141.5	1.257
			141.75	1.246		141.75	1.257
			142	1.246		142	1.256
			142.25	1.246		142.25	1.257
			142.5	1.246		142.5	1.257
			142.75	1.246		142.75	1.256
			143	1.246		143	1.256
			143.25	1.246		143.25	1.256
			143.5	1.246		143.5	1.256
			143.75	1.247		143.75	1.256
			144	1.247		144	1.256
			144.25	1.246		144.25	1.257
			144.5	1.247		144.5	1.257
			144.75	1.246		144.75	1.256
			145	1.246		145	1.256
			145.25	1.246		145.25	1.256
			145.5	1.246		145.5	1.256
			145.75	1.246		145.75	1.256
			146	1.246		146	1.256
			146.25	1.247		146.25	1.256
			146.5	1.246		146.5	1.256
			146.75	1.246		146.75	1.256
			147	1.246		147	1.256
			147.25	1.246		147.25	1.256
			147.5	1.246		147.5	1.256
			147.75	1.247		147.75	1.256
			148	1.246		148	1.256
			148.25	1.246		148.25	1.256
			148.5	1.246		148.5	1.256
			148.75	1.246		148.75	1.256
			149	1.246		149	1.256
			149.25	1.246		149.25	1.256
			149.5	1.246		149.5	1.256
			149.75	1.246		149.75	1.256
			150	1.246		150	1.256
			150.25	1.246		150.25	1.256
			150.5	1.246		150.5	1.256
			150.75	1.246		150.75	1.255
			151	1.246		151	1.255
			151.25	1.245		151.25	1.256
			151.5	1.246		151.5	1.256
			151.75	1.246		151.75	1.256
			152	1.246		152	1.256
			152.25	1.246		152.25	1.256
			152.5	1.246		152.5	1.256
			152.75	1.245		152.75	1.255
			153	1.246		153	1.255
			153.25	1.246		153.25	1.255
			153.5	1.246		153.5	1.255
			153.75	1.246		153.75	1.255
			154	1.245		154	1.255
			154.25	1.245		154.25	1.255
			154.5	1.246		154.5	1.255
			154.75	1.245		154.75	1.255
			155	1.246		155	1.256
			155.25	1.245		155.25	1.255
			155.5	1.246		155.5	1.255
			155.75	1.245		155.75	1.255
			156	1.245		156	1.255
			156.25	1.245		156.25	1.255
			156.5	1.245		156.5	1.255
			156.75	1.245		156.75	1.255
			157	1.245		157	1.255
			157.25	1.245		157.25	1.255
			157.5	1.245		157.5	1.255
			157.75	1.245		157.75	1.255
			158	1.244		158	1.255
			158.25	1.245		158.25	1.256
			158.5	1.245		158.5	1.256
			158.75	1.245		158.75	1.255
			159	1.244		159	1.254
			159.25	1.244		159.25	1.255
			159.5	1.245		159.5	1.255
			159.75	1.245		159.75	1.255
			160	1.245		160	1.255
			160.25	1.244		160.25	1.255
			160.5	1.245		160.5	1.255
			160.75	1.244		160.75	1.255
			161	1.244		161	1.255
			161.25	1.244		161.25	1.255
			161.5	1.244		161.5	1.255
			161.75	1.244		161.75	1.255
			162	1.244		162	1.255
			162.25	1.244		162.25	1.255
			162.5	1.244		162.5	1.255
			162.75	1.244		162.75	1.255
			163	1.244		163	1.255
			163.25	1.244		163.25	1.255
			163.5	1.244		163.5	1.255
			163.75	1.244		163.75	1.255
			164	1.244		164	1.255
			164.25	1.244		164.25	1.255
			164.5	1.244		164.5	1.255
			164.75	1.244		164.75	1.255
			165	1.245		165	1.255
			165.25	1.245		165.25	1.255
			165.5	1.245		165.5	1.255
			165.75	1.245		165.75	1.255
			166	1.245		166	1.255
			166.25	1.245		166.25	1.254
			166.5	1.245		166.5	1.255
			166.75	1.245		166.75	1.255
			167	1.245
			167.25	1.245
			167.5	1.245

## Sheet: Fig1b
As-homogenized			Oxidized only			Cu-plated/oxidized	--
Time (h)	adsorbed H (mass%)		Time (h)	Adsorbed H (mass%)		Time (h)	Adsorbed H (mass%)
0	0		0	0		0	0
0.25	-0.017		0.25	0		0.25	-0.009
0.5	-0.02		0.5	0.00872		0.5	-0.006
0.75	0.011		0.75	0.00582		0.75	-0.009
1	1.311		1	0.00872		1	-0.012
1.25	1.283		1.25	0.00677		1.25	-0.003
1.5	1.283		1.5	0.00582		1.5	-0.003
1.75	1.283		1.75	0.00291		1.75	-0.003
2	1.276		2	0		2	-0.012
2.25	1.283		2.25	0.00582		2.25	-0.006
2.5	1.28		2.5	0.00582		2.5	-0.006
2.75	1.283		2.75	0.00677		2.75	-0.012
3	1.29		3	0.01163		3	0.001
3.25	1.29		3.25	0.00677		3.25	-0.012
3.5	1.288		3.5	0.01839		3.5	-0.009
3.75	1.29		3.75	0.02129		3.75	-0.003
4	1.29		4	0.00968		4	-0.012
4.25	1.286		4.25	0.01839		4.25	-0.012
4.5	1.29		4.5	0.00677		4.5	-0.009
4.75	1.283		4.75	0.01258		4.75	-0.012
5	1.293		5	0.01163		5	-0.003
5.25	1.283		5.25	0.00677		5.25	0.004
5.5	1.29		5.5	0.01163		5.5	0.001
5.75	1.293		5.75	0.01549		5.75	-0.002
6	1.288		6	0.01258		6	0.004
6.25	1.293		6.25	0.01549		6.25	0.004
6.5	1.29		6.5	0.01549		6.5	-0.005
6.75	1.29		6.75	0.00582		6.75	0.004
7	1.283		7	0.01258		7	0
7.25	1.285		7.25	0.01258		7.25	-0.005
7.5	1.292		7.5	0.01258		7.5	-0.005
7.75	1.293		7.75	0.01258		7.75	-0.009
8	1.29		8	0.02129		8	-0.012
8.25	1.288		8.25	0.01839		8.25	0.004
8.5	1.297		8.5	0.01839		8.5	0.004
8.75	1.293		8.75	0.01839		8.75	-0.005
9	1.288		9	0.01258		9	0.004
9.25	1.297		9.25	0.01935		9.25	-0.002
9.5	1.29		9.5	0.01935		9.5	0.004
9.75	1.29		9.75	0.02515		9.75	-0.005
10	1.293		10	0.01644		10	-0.002
10.25	1.302		10.25	0.01935		10.25	-0.003
10.5	1.299		10.5	0.02225		10.5	-0.008
10.75	1.297		10.75	0.02515		10.75	0.01
11	1.292		11	0.02225		11	-0.005
11.25	1.297		11.25	0.02515		11.25	-0.002
11.5	1.297		11.5	0.03094		11.5	0.001
11.75	1.297		11.75	0.02901		11.75	-0.005
12	1.29		12	0.02611		12	0.001
12.25	1.294		12.25	0.0348		12.25	0.004
12.5	1.297		12.5	0.02901		12.5	-0.003
12.75	1.297		12.75	0.04445		12.75	0.003
13	1.292		13	0.03577		13	0.003
13.25	1.294		13.25	0.02708		13.25	0
13.5	1.294		13.5	0.03288		13.5	-0.006
13.75	1.299		13.75	0.02708		13.75	-0.006
14	1.297		14	0.03964		14	-0.01
14.25	1.297		14.25	0.04543		14.25	-0.01
14.5	1.297		14.5	0.0493		14.5	-0.01
14.75	1.294		14.75	0.0493		14.75	-0.012
15	1.297		15	0.0493		15	-0.009
15.25	1.302		15.25	0.04738		15.25	-0.003
15.5	1.297		15.5	0.04738		15.5	-0.01
15.75	1.297		15.75	0.05606		15.75	-0.003
16	1.292		16	0.05993		16	-0.006
16.25	1.299		16.25	0.05993		16.25	-0.006
16.5	1.294		16.5	0.05993		16.5	0
16.75	1.294		16.75	0.06958		16.75	-0.003
17	1.299		17	0.06958		17	-0.006
17.25	1.294		17.25	0.06092		17.25	-0.009
17.5	1.302		17.5	0.07634		17.5	-0.012
17.75	1.297		17.75	0.07247		17.75	-0.003
18	1.297		18	0.07634		18	0.007
18.25	1.297		18.25	0.07634		18.25	-0.014
18.5	1.302		18.5	0.07923		18.5	-0.003
18.75	1.297		18.75	0.07346		18.75	0.004
19	1.297		19	0.07634		19	-0.005
19.25	1.299		19.25	0.07058		19.25	0.001
19.5	1.297		19.5	0.07058		19.5	-0.005
19.75	1.294		19.75	0.08786		19.75	0.01
20	1.304		20	0.08498		20	0.004
20.25	1.296		20.25	0.08398		20.25	0.001
20.5	1.308		20.5	0.07923		20.5	0.001
20.75	1.299		20.75	0.08498		20.75	-0.008
21	1.299		21	0.08211		21	-0.002
21.25	1.299		21.25	0.08886		21.25	0.004
21.5	1.296		21.5	0.07634		21.5	-0.005
21.75	1.304		21.75	0.07634		21.75	0.001
22	1.294		22	0.08023		22	-0.008
22.25	1.297		22.25	0.07634		22.25	0.007
22.5	1.297		22.5	0.07734		22.5	-0.005
22.75	1.304		22.75	0.08311		22.75	0.004
23	1.294		23	0.08023		23	0.001
23.25	1.297		23.25	0.08311		23.25	-0.008
23.5	1.297		23.5	0.08886		23.5	0.008
23.75	1.299		23.75	0.08311		23.75	-0.005
24	1.294		24	0.08311		24	0.005
24.25	1.294		24.25	0.08886		24.25	-0.002
24.5	1.289		24.5	0.08311		24.5	-0.005
24.75	1.297		24.75	0.08599		24.75	0.011
25	1.297		25	0.08699		25	0.011
25.25	1.289		25.25	0.08411		25.25	0.005
25.5	1.292		25.5	0.08699		25.5	0.005
25.75	1.289		25.75	0.08699		25.75	0.004
26	1.294		26	0.08123		26	0.008
26.25	1.292		26.25	0.08699		26.25	0.008
26.5	1.289		26.5	0.08411		26.5	0.008
26.75	1.292		26.75	0.09375		26.75	0.002
27	1.292		27	0.08987		27	0.011
27.25	1.289		27.25	0.09663		27.25	0.016
27.5	1.297		27.5	0.088		27.5	0.008
27.75	1.294		27.75	0.08223		27.75	-0.005
28	1.304		28	0.09663		28	0.008
28.25	1.297		28.25	0.09088		28.25	-0.002
28.5	1.287		28.5	0.09088		28.5	-0.005
28.75	1.294		28.75	0.09088		28.75	-0.002
29	1.304		29	0.09477		29	0.005
29.25	1.294		29.25	0.09764		29.25	0.008
29.5	1.301		29.5	0.09663		29.5	-0.002
29.75	1.297		29.75	0.09375		29.75	0.013
30	1.301		30	0.08223		30	0.011
30.25	1.299		30.25	0.089		30.25	0.011
30.5	1.296		30.5	0.09477		30.5	-0.002
30.75	1.304		30.75	0.09764		30.75	0.008
31	1.299		31	0.10339		31	0.011
31.25	1.294		31.25	0.10339		31.25	0.011
31.5	1.302		31.5	0.09764		31.5	0.002
31.75	1.297		31.75	0.10339		31.75	0.011
32	1.299		32	0.09477		32	0.011
32.25	1.306		32.25	0.10339		32.25	0.011
32.5	1.296		32.5	0.11016		32.5	0.002
32.75	1.294		32.75	0.10052		32.75	0.008
33	1.296		33	0.10153		33	0.008
33.25	1.299		33.25	0.10339		33.25	0.001
33.5	1.311		33.5	0.10052		33.5	0.005
33.75	1.306		33.75	0.11016		33.75	0.008
34	1.301		34	0.10728		34	0.002
34.25	1.308		34.25	0.09477		34.25	0.005
34.5	1.306		34.5	0.10728		34.5	0.011
34.75	1.306		34.75	0.11016		34.75	0.005
35	1.301		35	0.10441		35	0.013
35.25	1.304		35.25	0.10441		35.25	0.005
35.5	1.308		35.5	0.11016		35.5	0.001
35.75	1.301		35.75	0.10728		35.75	0.005
36	1.311		36	0.10153		36	0.004
36.25	1.304		36.25	0.10728		36.25	0.011
36.5	1.301		36.5	0.11016		36.5	0.002
36.75	1.304		36.75	0.11016		36.75	0.008
37	1.301		37	0.11016		37	0.011
37.25	1.301		37.25	0.10728		37.25	0.004
37.5	1.304		37.5	0.11016		37.5	0.002
37.75	1.301		37.75	0.1083		37.75	0.001
38	1.301		38	0.11016		38	0.002
38.25	1.304		38.25	0.11118		38.25	0.002
38.5	1.301		38.5	0.10728		38.5	-0.001
38.75	1.308		38.75	0.11692		38.75	0.002
39	1.301		39	0.11978		39	0.013
39.25	1.301		39.25	0.11589		39.25	0.004
39.5	1.311		39.5	0.11978		39.5	0.011
39.75	1.301		39.75	0.11405		39.75	0.007
40	1.306		40	0.11016		40	0.008
40.25	1.304		40.25	0.12551		40.25	0.008
40.5	1.306		40.5	0.11692		40.5	0.011
40.75	1.304		40.75	0.11692		40.75	0.008
41	1.304		41	0.11978		41	0.011
41.25	1.304		41.25	0.11692		41.25	0.011
41.5	1.304		41.5	0.11692		41.5	0.002
41.75	1.304		41.75	0.11692		41.75	0.011
42	1.301		42	0.11118		42	0.011
42.25	1.304		42.25	0.11692		42.25	0.016
42.5	1.296		42.5	0.11405		42.5	0.008
42.75	1.301		42.75	0.12265		42.75	0.013
43	1.304		43	0.11118		43	0.011
43.25	1.306		43.25	0.12368		43.25	0.011
43.5	1.304		43.5	0.12368		43.5	0.013
43.75	1.304		43.75	0.11405		43.75	0.002
44	1.311		44	0.11118		44	0.004
44.25	1.306		44.25	0.12941		44.25	0.005
44.5	1.304		44.5	0.12368		44.5	0.013
44.75	1.304		44.75	0.11978		44.75	0.011
45	1.299		45	0.12368		45	0.005
45.25	1.299		45.25	0.12654		45.25	0.005
45.5	1.308		45.5	0.11507		45.5	0.011
45.75	1.301		45.75	0.12368		45.75	0.013
46	1.299		46	0.11507		46	0.013
46.25	1.296		46.25	0.12081		46.25	0.011
46.5	1.308		46.5	0.12368		46.5	0.005
46.75	1.297		46.75	0.11507		46.75	0.011
47	1.304		47	0.11978		47	0.011
47.25	1.306		47.25	0.12368		47.25	0.016
47.5	1.304		47.5	0.11692		47.5	0.013
47.75	1.304		47.75	0.12081		47.75	0.011
48	1.299		48	0.12368		48	0.011
48.25	1.304		48.25	0.12368		48.25	0.011
48.5	1.299		48.5	0.12368		48.5	0.005
48.75	1.306		48.75	0.13513		48.75	0.002
49	1.301		49	0.12654		49	0.017
49.25	1.299		49.25	0.11794		49.25	0.017
49.5	1.304		49.5	0.12368		49.5	0.013
49.75	1.306		49.75	0.12368		49.75	0.014
50	1.301		50	0.12368		50	0.011
50.25	1.299		50.25	0.12081		50.25	0.02
50.5	1.304		50.5	0.13227		50.5	0.014
50.75	1.304		50.75	0.12654		50.75	0.014
51	1.306		51	0.12368		51	0.014
51.25	1.299		51.25	0.12368		51.25	0.017
51.5	1.306		51.5	0.12654		51.5	0.014
51.75	1.306		51.75	0.12368		51.75	0.009
52	1.304		52	0.13044		52	0.017
52.25	1.301		52.25	0.12758		52.25	0.009
52.5	1.303		52.5	0.13044		52.5	0.017
			52.75	0.13044		52.75	0.017
			53	0.13044		53	0.017
			53.25	0.12758		53.25	0.014
			53.5	0.13044		53.5	0.009
			53.75	0.13044		53.75	0.011
			54	0.1333		54	0.02
			54.25	0.13617		54.25	0.014
			54.5	0.13044		54.5	0.024
			54.75	0.13044		54.75	0.017
			55	0.13044		55	0.017
			55.25	0.1333		55.25	0.017
			55.5	0.12471		55.5	0.03
			55.75	0.13044		55.75	0.024
			56	0.1333		56	0.017
			56.25	0.1333		56.25	0.017
			56.5	0.1333		56.5	0.014
			56.75	0.1333		56.75	0.015
			57	0.13902		57	0.024
			57.25	0.13044		57.25	0.024
			57.5	0.1333		57.5	0.021
			57.75	0.12758		57.75	0.018
			58	0.13044		58	0.024
			58.25	0.12861		58.25	0.024
			58.5	0.1372		58.5	0.024
			58.75	0.13617		58.75	0.024
			59	0.13617		59	0.027
			59.25	0.12758		59.25	0.024
			59.5	0.1333		59.5	0.03
			59.75	0.1333		59.75	0.027
			60	0.14578		60	0.024
			60.25	0.13434		60.25	0.027
			60.5	0.12471		60.5	0.021
			60.75	0.12758		60.75	0.015
			61	0.13434		61	0.024
			61.25	0.14006		61.25	0.024
			61.5	0.1372		61.5	0.024
			61.75	0.1372		61.75	0.024
			62	0.13434		62	0.018
			62.25	0.1372		62.25	0.033
			62.5	0.1372		62.5	0.024
			62.75	0.1372		62.75	0.024
			63	0.1372		63	0.024
			63.25	0.1372		63.25	0.024
			63.5	0.1372		63.5	0.031
			63.75	0.13148		63.75	0.021
			64	0.1372		64	0.031
			64.25	0.13148		64.25	0.034
			64.5	0.1372		64.5	0.018
			64.75	0.1372		64.75	0.025
			65	0.13148		65	0.036
			65.25	0.1372		65.25	0.025
			65.5	0.14578		65.5	0.027
			65.75	0.1372		65.75	0.031
			66	0.14292		66	0.031
			66.25	0.14006		66.25	0.028
			66.5	0.1372		66.5	0.028
			66.75	0.1372		66.75	0.031
			67	0.1372		67	0.031
			67.25	0.1372		67.25	0.031
			67.5	0.1372		67.5	0.022
			67.75	0.1372		67.75	0.036
			68	0.13148		68	0.031
			68.25	0.12861		68.25	0.031
			68.5	0.1372		68.5	0.031
			68.75	0.1372		68.75	0.04
			69	0.14397		69	0.028
			69.25	0.13434		69.25	0.034
			69.5	0.13434		69.5	0.025
			69.75	0.13434		69.75	0.025
			70	0.1372		70	0.032
			70.25	0.14006		70.25	0.035
			70.5	0.14292		70.5	0.028
			70.75	0.13434		70.75	0.043
			71	0.13434		71	0.037
			71.25	0.13148		71.25	0.035
			71.5	0.1372		71.5	0.032
			71.75	0.1372		71.75	0.037
			72	0.14006		72	0.025
			72.25	0.13617		72.25	0.029
			72.5	0.1372		72.5	0.035
			72.75	0.13148		72.75	0.032
			73	0.1372		73	0.046
			73.25	0.13434		73.25	0.032
			73.5	0.1372		73.5	0.037
			73.75	0.13434		73.75	0.035
			74	0.13148		74	0.037
			74.25	0.13434		74.25	0.032
			74.5	0.14006		74.5	0.037
			74.75	0.14006		74.75	0.035
			75	0.13434		75	0.037
			75.25	0.13434		75.25	0.032
			75.5	0.13434		75.5	0.044
			75.75	0.1372		75.75	0.032
			76	0.13148		76	0.038
			76.25	0.12861		76.25	0.044
			76.5	0.12861		76.5	0.041
			76.75	0.1372		76.75	0.035
			77	0.13148		77	0.038
			77.25	0.13434		77.25	0.041
			77.5	0.1372		77.5	0.038
			77.75	0.13434		77.75	0.044
			78	0.12964		78	0.035
			78.25	0.13538		78.25	0.041
			78.5	0.13824		78.5	0.044
			78.75	0.14111		78.75	0.044
			79	0.1372		79	0.041
			79.25	0.14397		79.25	0.038
			79.5	0.14111		79.5	0.042
			79.75	0.13538		79.75	0.035
			80	0.13824		80	0.051
			80.25	0.1372		80.25	0.044
			80.5	0.14111		80.5	0.035
			80.75	0.13148		80.75	0.035
			81	0.14968		81	0.042
			81.25	0.13824		81.25	0.051
			81.5	0.14397		81.5	0.045
			81.75	0.14111		81.75	0.045
			82	0.14397		82	0.048
			82.25	0.14397		82.25	0.048
			82.5	0.14397		82.5	0.048
			82.75	0.14397		82.75	0.042
			83	0.14397		83	0.042
			83.25	0.14397		83.25	0.051
			83.5	0.15253		83.5	0.045
			83.75	0.14111		83.75	0.051
			84	0.13538		84	0.048
			84.25	0.14682		84.25	0.051
			84.5	0.14111		84.5	0.045
			84.75	0.14397		84.75	0.051
			85	0.14397		85	0.054
			85.25	0.14397		85.25	0.057
			85.5	0.14397		85.5	0.042
			85.75	0.13824		85.75	0.05
			86	0.14397		86	0.048
			86.25	0.14111		86.25	0.041
			86.5	0.13824		86.5	0.044
			86.75	0.14397		86.75	0.047
			87	0.14397		87	0.044
			87.25	0.14397		87.25	0.044
			87.5	0.13538		87.5	0.051
			87.75	0.14397		87.75	0.059
			88	0.14682		88	0.051
			88.25	0.14682		88.25	0.057
			88.5	0.14968		88.5	0.054
			88.75	0.15073		88.75	0.048
			89	0.14397		89	0.051
			89.25	0.14968		89.25	0.051
			89.5	0.14397		89.5	0.051
			89.75	0.14397		89.75	0.045
			90	0.14968		90	0.051
			90.25	0.14111		90.25	0.051
			90.5	0.14397		90.5	0.054
			90.75	0.14501		90.75	0.063
			91	0.14397		91	0.055
			91.25	0.15929		91.25	0.058
			91.5	0.14787		91.5	0.055
			91.75	0.15358		91.75	0.055
			92	0.14501		92	0.055
			92.25	0.15073		92.25	0.052
			92.5	0.15073		92.5	0.051
			92.75	0.13538		92.75	0.055
			93	0.15073		93	0.058
			93.25	0.14682		93.25	0.058
			93.5	0.14501		93.5	0.058
			93.75	0.15073		93.75	0.055
			94	0.14787		94	0.055
			94.25	0.14501		94.25	0.06
			94.5	0.14501		94.5	0.058
			94.75	0.14501		94.75	0.052
			95	0.14501		95	0.052
			95.25	0.14215		95.25	0.061
			95.5	0.14501		95.5	0.058
			95.75	0.15358		95.75	0.055
			96	0.14787		96	0.061
			96.25	0.14787		96.25	0.061
			96.5	0.14787		96.5	0.064
			96.75	0.15073		96.75	0.07
			97	0.15073		97	0.064
			97.25	0.14787		97.25	0.064
			97.5	0.14215		97.5	0.059
			97.75	0.14397		97.75	0.061
			98	0.15073		98	0.061
			98.25	0.15073		98.25	0.062
			98.5	0.15073		98.5	0.061
			98.75	0.15073		98.75	0.061
			99	0.14787		99	0.056
			99.25	0.14215		99.25	0.056
			99.5	0.15073		99.5	0.062
			99.75	0.15358		99.75	0.053
			100	0.15073		100	0.061
			100.25	0.15073		100.25	0.062
			100.5	0.14787		100.5	0.06
			100.75	0.15073		100.75	0.056
			101	0.14501		101	0.068
			101.25	0.14215		101.25	0.068
			101.5	0.14787		101.5	0.062
			101.75	0.14787		101.75	0.06
			102	0.14787		102	0.068
			102.25	0.15073		102.25	0.062
			102.5	0.15178		102.5	0.06
			102.75	0.15358		102.75	0.062
			103	0.15073		103	0.068
			103.25	0.14501		103.25	0.062
			103.5	0.15073		103.5	0.065
			103.75	0.14787		103.75	0.065
			104	0.14501		104	0.071
			104.25	0.15073		104.25	0.062
			104.5	0.14501		104.5	0.068
			104.75	0.14787		104.75	0.062
			105	0.15073		105	0.06
			105.25	0.14215		105.25	0.062
			105.5	0.14892		105.5	0.068
			105.75	0.15463		105.75	0.065
			106	0.15749		106	0.071
			106.25	0.14892		106.25	0.075
			106.5	0.15178		106.5	0.072
			106.75	0.16034		106.75	0.06
			107	0.15463		107	0.069
			107.25	0.15749		107.25	0.072
			107.5	0.15749		107.5	0.068
			107.75	0.15749		107.75	0.071
			108	0.15749		108	0.08
			108.25	0.15463		108.25	0.064
			108.5	0.15749		108.5	0.07
			108.75	0.15178		108.75	0.061
			109	0.15749		109	0.064
			109.25	0.16034		109.25	0.064
			109.5	0.15749		109.5	0.059
			109.75	0.1632		109.75	0.065
			110	0.15749		110	0.07
			110.25	0.16425		110.25	0.064
			110.5	0.15463		110.5	0.065
			110.75	0.1614		110.75	0.071
			111	0.1671		111	0.071
			111.25	0.15854		111.25	0.062
			111.5	0.16425		111.5	0.075
			111.75	0.1671		111.75	0.074
			112	0.1728		112	0.075
			112.25	0.1671		112.25	0.069
			112.5	0.16034		112.5	0.068
			112.75	0.1671		112.75	0.083
			113	0.16425		113	0.065
			113.25	0.15854		113.25	0.068
			113.5	0.15854		113.5	0.072
			113.75	0.1671		113.75	0.081
			114	0.1728		114	0.069
			114.25	0.15569		114.25	0.075
			114.5	0.16425		114.5	0.078
			114.75	0.16425		114.75	0.078
			115	0.15854		115	0.083
			115.25	0.1728		115.25	0.069
			115.5	0.1671		115.5	0.078
			115.75	0.1671		115.75	0.075
			116	0.15854		116	0.072
			116.25	0.1671		116.25	0.084
			116.5	0.16425		116.5	0.078
			116.75	0.16425		116.75	0.078
			117	0.16995		117	0.075
			117.25	0.16425		117.25	0.082
			117.5	0.16425		117.5	0.078
			117.75	0.16995		117.75	0.084
			118	0.16425		118	0.082
			118.25	0.1614		118.25	0.079
			118.5	0.1728		118.5	0.079
			118.75	0.15569		118.75	0.082
			119	0.1614		119	0.084
			119.25	0.16425		119.25	0.084
			119.5	0.15854		119.5	0.079
			119.75	0.15854		119.75	0.082
			120	0.15854		120	0.084
			120.25	0.1614		120.25	0.084
			120.5	0.15569		120.5	0.082
			120.75	0.15569		120.75	0.084
			121	0.15854		121	0.082
			121.25	0.15854		121.25	0.076
			121.5	0.1671		121.5	0.084
			121.75	0.1614		121.75	0.084
			122	0.16425		122	0.076
			122.25	0.16995		122.25	0.079
			122.5	0.16425		122.5	0.076
			122.75	0.16425		122.75	0.076
			123	0.1614		123	0.082
			123.25	0.15569		123.25	0.079
			123.5	0.16425		123.5	0.082
			123.75	0.1614		123.75	0.079
			124	0.1671		124	0.084
			124.25	0.16425		124.25	0.079
			124.5	0.1671		124.5	0.085
			124.75	0.16425		124.75	0.076
			125	0.1671		125	0.076
			125.25	0.17101		125.25	0.084
			125.5	0.16995		125.5	0.091
			125.75	0.17101		125.75	0.085
			126	0.16816		126	0.077
			126.25	0.1614		126.25	0.084
			126.5	0.16995		126.5	0.085
			126.75	0.17671		126.75	0.083
			127	0.17101		127	0.097
			127.25	0.16245		127.25	0.091
			127.5	0.17101		127.5	0.083
			127.75	0.17671		127.75	0.085
			128	0.17386		128	0.088
			128.25	0.17956		128.25	0.088
			128.5	0.17101		128.5	0.088
			128.75	0.17386		128.75	0.085
			129	0.17101		129	0.088
			129.25	0.17101		129.25	0.088
			129.5	0.16816		129.5	0.091
			129.75	0.17671		129.75	0.091
			130	0.16816		130	0.091
			130.25	0.16245		130.25	0.091
			130.5	0.17386		130.5	0.088
			130.75	0.16531		130.75	0.083
			131	0.17101		131	0.091
			131.25	0.1824		131.25	0.085
			131.5	0.17101		131.5	0.085
			131.75	0.17386		131.75	0.091
			132	0.16245		132	0.085
			132.25	0.17208		132.25	0.088
			132.5	0.17386		132.5	0.094
			132.75	0.16816		132.75	0.084
			133	0.18062		133	0.093
			133.25	0.17778		133.25	0.097
			133.5	0.17778		133.5	0.1
			133.75	0.17208		133.75	0.082
			134	0.18062		134	0.087
			134.25	0.18062		134.25	0.09
			134.5	0.17493		134.5	0.094
			134.75	0.17778		134.75	0.09
			135	0.18062		135	0.084
			135.25	0.18062		135.25	0.093
			135.5	0.18062		135.5	0.084
			135.75	0.16922		135.75	0.091
			136	0.17778		136	0.097
			136.25	0.17778		136.25	0.083
			136.5	0.17208		136.5	0.091
			136.75	0.17778		136.75	0.091
			137	0.17493		137	0.088
			137.25	0.18062		137.25	0.088
			137.5	0.16922		137.5	0.098
			137.75	0.18347		137.75	0.091
			138	0.17778		138	0.1
			138.25	0.18347		138.25	0.098
			138.5	0.18062		138.5	0.098
			138.75	0.17493		138.75	0.091
			139	0.18347		139	0.083
			139.25	0.17778		139.25	0.091
			139.5	0.17778		139.5	0.092
			139.75	0.17208		139.75	0.101
			140	0.18062		140	0.098
			140.25	0.17778		140.25	0.101
			140.5	0.16922		140.5	0.104
			140.75	0.16922		140.75	0.101
			141	0.17778		141	0.095
			141.25	0.17778		141.25	0.095
			141.5	0.17778		141.5	0.101
			141.75	0.17778		141.75	0.101
			142	0.17778		142	0.096
			142.25	0.17208		142.25	0.092
			142.5	0.16922		142.5	0.101
			142.75	0.17778		142.75	0.105
			143	0.17778		143	0.096
			143.25	0.18631		143.25	0.102
			143.5	0.17208		143.5	0.096
			143.75	0.17101		143.75	0.096
			144	0.17386		144	0.105
			144.25	0.18347		144.25	0.092
			144.5	0.17386		144.5	0.095
			144.75	0.18347		144.75	0.096
			145	0.17778		145	0.099
			145.25	0.17778		145.25	0.099
			145.5	0.17493		145.5	0.099
			145.75	0.17778		145.75	0.099
			146	0.16637		146	0.099
			146.25	0.16531		146.25	0.107
			146.5	0.17493		146.5	0.102
			146.75	0.17778		146.75	0.105
			147	0.17778		147	0.102
			147.25	0.17208		147.25	0.107
			147.5	0.17778		147.5	0.105
			147.75	0.17101		147.75	0.102
			148	0.18062		148	0.105
			148.25	0.17208		148.25	0.099
			148.5	0.17778		148.5	0.09
			148.75	0.17208		148.75	0.099
			149	0.17778		149	0.105
			149.25	0.17208		149.25	0.102
			149.5	0.17493		149.5	0.105
			149.75	0.17778		149.75	0.099
			150	0.17493		150	0.102
			150.25	0.18062		150.25	0.105
			150.5	0.18062		150.5	0.102
			150.75	0.18062		150.75	0.111
			151	0.17493		151	0.103
			151.25	0.18454		151.25	0.105
			151.5	0.16922		151.5	0.096
			151.75	0.17493		151.75	0.105
			152	0.17493		152	0.099
			152.25	0.17778		152.25	0.096
			152.5	0.17778		152.5	0.093
			152.75	0.18454		152.75	0.108
			153	0.17778		153	0.103
			153.25	0.18631		153.25	0.108
			153.5	0.17778		153.5	0.117
			153.75	0.17778		153.75	0.111
			154	0.18738		154	0.103
			154.25	0.17599		154.25	0.111
			154.5	0.17778		154.5	0.117
			154.75	0.17599		154.75	0.111
			155	0.17778		155	0.099
			155.25	0.19591		155.25	0.103
			155.5	0.17493		155.5	0.111
			155.75	0.18454		155.75	0.106
			156	0.18454		156	0.1
			156.25	0.19023		156.25	0.108
			156.5	0.18454		156.5	0.106
			156.75	0.17884		156.75	0.097
			157	0.19307		157	0.108
			157.25	0.18454		157.25	0.108
			157.5	0.17599		157.5	0.111
			157.75	0.18454		157.75	0.117
			158	0.19414		158	0.111
			158.25	0.18738		158.25	0.107
			158.5	0.18454		158.5	0.096
			158.75	0.18169		158.75	0.097
			159	0.18846		159	0.109
			159.25	0.1913		159.25	0.103
			159.5	0.18454		159.5	0.103
			159.75	0.19023		159.75	0.103
			160	0.19307		160	0.106
			160.25	0.1913		160.25	0.111
			160.5	0.18454		160.5	0.111
			160.75	0.18846		160.75	0.111
			161	0.1913		161	0.108
			161.25	0.1913		161.25	0.111
			161.5	0.19698		161.5	0.114
			161.75	0.18276		161.75	0.103
			162	0.18276		162	0.111
			162.25	0.18561		162.25	0.108
			162.5	0.18561		162.5	0.111
			162.75	0.19414		162.75	0.114
			163	0.18561		163	0.111
			163.25	0.18561		163.25	0.111
			163.5	0.1913		163.5	0.114
			163.75	0.1913		163.75	0.108
			164	0.1913		164	0.108
			164.25	0.18846		164.25	0.108
			164.5	0.19414		164.5	0.117
			164.75	0.18846		164.75	0.111
			165	0.18454		165	0.111
			165.25	0.18169		165.25	0.108
			165.5	0.18454		165.5	0.106
			165.75	0.17884		165.75	0.106
			166	0.18454		166	0.117
			166.25	0.17884		166.25	0.118
			166.5	0.18454		166.5	0.108
			166.75	0.18454		166.75	0.12
			167	0.18454
			167.25	0.18454
			167.5	0.18169

## Sheet: Fig1c
As-homogenized-Before_H2_exposure-0.01T			As-homogenized-After_H2_exposure-0.01T
#T(K)	M(J kg^-1 T^-1)		#T(K)	M(J kg^-1 T^-1)
5	10.801		60.418	4.22192
5.5	10.8043		59.8882	4.24557
6	10.802		59.4105	4.26722
6.5	10.8031		58.9241	4.2909
7	10.805		58.3862	4.31437
7.5	10.804		57.9271	4.33534
8	10.8033		57.3662	4.36121
8.5	10.8054		56.9267	4.37891
9	10.8035		56.4171	4.40141
9.5	10.8056		55.882	4.42523
10	10.8034		55.3985	4.4469
10.5	10.8006		54.9125	4.46935
11	10.8001		54.39	4.49442
11.5	10.7971		53.9233	4.51467
12	10.7943		53.3946	4.53892
12.5	10.7922		52.923	4.56061
13	10.7871		52.411	4.58493
13.5	10.7858		51.8999	4.60835
14	10.7765		51.4215	4.63026
14.5	10.7703		50.9245	4.65284
15	10.7636		50.4018	4.67698
15.5	10.7558		49.8847	4.70032
16	10.7454		49.4106	4.72361
16.5	10.7371		48.9021	4.74804
17	10.7256		48.4103	4.76952
17.5	10.7165		47.9105	4.79259
18	10.7021		47.3887	4.81628
18.5	10.6862		46.8834	4.84056
19	10.6734		46.3798	4.86331
19.5	10.6583		45.9046	4.88389
20	10.6423		45.423	4.90817
20.5	10.6251		44.9252	4.93057
21	10.6106		44.4282	4.95301
21.5	10.5919		43.9263	4.97854
22	10.5688		43.4022	5.00184
22.5	10.5493		42.9112	5.02565
23	10.5281		42.4226	5.04835
23.5	10.5075		41.9158	5.07355
24	10.4819		41.4161	5.09427
24.5	10.4563		40.9226	5.11641
25	10.4316		40.4278	5.13789
25.5	10.4072		39.907	5.1612
26	10.3821		39.3687	5.18644
26.5	10.3549		38.8953	5.20734
27	10.3255		38.3839	5.22939
27.5	10.2954		37.4073	5.27201
28	10.2641		36.926	5.29391
28.5	10.2325		36.4052	5.31493
29	10.2		35.882	5.33646
29.5	10.167		35.4285	5.35674
30	10.1278		34.9188	5.37973
30.5	10.0851		34.4205	5.40065
31	10.0343		33.9048	5.42208
31.5	9.96301		33.3924	5.44519
32	9.83036		32.9035	5.46572
32.5	9.45596		32.4287	5.48569
33	8.65313		31.9015	5.50743
33.5	7.9628		31.4151	5.53076
34	7.34153		30.8952	5.55118
34.5	7.08942		30.394	5.57636
35	6.86292		29.8867	5.59805
35.5	6.80901		29.4183	5.62156
36	6.70704		28.9194	5.64236
36.5	6.62027		28.4276	5.66547
37	6.54422		27.9	5.69116
37.5	6.47666		27.421	5.71458
38	6.41408		26.9302	5.74008
38.5	6.36261		26.4176	5.76513
39	6.31299		25.8847	5.79335
39.5	6.26786		25.4009	5.82126
40	6.22773		24.6423	5.85767
40.5	6.1912		24.1105	5.8986
41	6.15627		23.8846	5.90927
41.5	6.12317		23.423	5.93736
42	6.09349		22.915	5.97059
42.5	6.06293		22.4004	6.00311
43	6.03582		21.9257	6.0387
43.5	6.00943		21.2684	6.08408
44	5.98478		20.9193	6.1096
44.5	5.96281		20.4	6.15131
45	5.94113		19.9037	6.18963
45.5	5.91932		19.4192	6.2295
46	5.898		18.9122	6.27471
46.5	5.87845		18.4071	6.31746
47	5.8601		17.8909	6.37071
47.5	5.84212		17.4371	6.41667
48	5.82402		16.9206	6.46736
48.5	5.80763		16.3905	6.526
49	5.79038		15.9013	6.58494
49.5	5.77356		15.4307	6.63999
50	5.75834		14.9073	6.70814
50.5	5.743		14.4146	6.77557
51	5.72769		13.9056	6.84752
51.5	5.71308		13.423	6.92295
52	5.69841		12.917	7.00462
52.5	5.68386		12.4302	7.1116
53	5.67166		11.8891	7.18777
53.5	5.65689		11.3903	7.28397
54	5.64512		10.9213	7.39457
54.5	5.62908		10.4311	7.51695
55	5.61718		9.91016	7.65796
55.5	5.60454		9.40275	7.82608
56	5.59084		8.92203	8.00299
56.5	5.57672		8.42392	8.21501
57	5.56598		7.92136	8.45924
57.5	5.55335		7.42024	8.75557
58	5.54389		6.39526	9.51318
58.5	5.52953		5.89886	9.92023
59	5.51797		5.42152	10.3375
59.5	5.5062		4.89792	10.8079
			4.43199	11.2009
			3.82028	11.6891
			3.38498	12.1002
			2.91479	12.4642
			2.41465	12.834
			1.99514	13.1025

## Sheet: Fig1d
Oxidized-only_Before-H2-exposure_0.01T			Oxidized-only_After-H2-exposure_0.01T
5	9.82683		5	10.5989
5.5	9.82831		5.5	10.6009
6	9.82977		6	10.6027
6.5	9.83036		6.5	10.6043
7	9.83106		7	10.6056
7.5	9.83177		7.5	10.6066
8	9.832		8	10.6072
8.5	9.83199		8.5	10.6076
9	9.83169		9	10.6075
9.5	9.831		9.5	10.607
10	9.83011		10	10.6062
10.5	9.8287		10.5	10.6053
11	9.82701		11	10.6036
11.5	9.82411		11.5	10.6016
12	9.82009		12	10.5986
12.5	9.81607		12.5	10.5944
13	9.81205		13	10.5904
13.5	9.80703		13.5	10.5852
14	9.80128		14	10.5791
14.5	9.7945		14.5	10.5723
15	9.78717		15	10.5647
15.5	9.7777		15.5	10.5559
16	9.76773		16	10.546
16.5	9.75776		16.5	10.5353
17	9.74652		17	10.5236
17.5	9.73409		17.5	10.5108
18	9.72083		18	10.4971
18.5	9.70619		18.5	10.4825
19	9.69727		19	10.4668
19.5	9.67032		19.5	10.45
20	9.65758		20	10.432
20.5	9.63925		20.5	10.4132
21	9.61989		21	10.3934
21.5	9.60254		21.5	10.3726
22	9.58307		22	10.3508
22.5	9.55712		22.5	10.3283
23	9.5338		23	10.3043
23.5	9.5118		23.5	10.2803
24	9.48056		24	10.2536
24.5	9.45436		24.5	10.2274
25	9.43266		25	10.2002
25.5	9.40551		25.5	10.1718
26	9.37767		26	10.1425
26.5	9.34863		26.5	10.1126
27	9.31828		27	10.0811
27.5	9.28727		27.5	10.0489
28	9.25147		28	10.0147
28.5	9.2188		28.5	9.9796
29	9.18572		29	9.94234
29.5	9.14823		29.5	9.90269
30	9.10727		30	9.85985
30.5	9.06073		30.5	9.81118
31	9.0056		31	9.75107
31.5	8.92471		31.5	9.66305
32	8.76282		32	9.46309
32.5	8.19325		32.5	8.81015
33	7.07141		33	7.72539
33.5	6.3517		33.5	7.05533
34	6.01941		34	6.74805
34.5	5.82945		34.5	6.55169
35	5.69544		35	6.41397
35.5	5.59467		35.5	6.3274
36	5.51324		36	6.24731
36.5	5.44415		36.5	6.18415
37	5.37444		37	6.12177
37.5	5.32224		37.5	6.07044
38	5.27371		38	6.02523
38.5	5.22984		38.5	5.98329
39	5.18993		39	5.93611
39.5	5.15027		39.5	5.91134
40	5.11894		40	5.8795
40.5	5.08731		40.5	5.84952
41	5.0576		41	5.82137
41.5	5.03238		41.5	5.7878
42	5.00408		42	5.77009
42.5	4.97614		42.5	5.74692
43	4.95478		43	5.72453
43.5	4.9321		43.5	5.7044
44	4.91074		44	5.68237
44.5	4.89018		44.5	5.66391
45	4.86849		45	5.64467
45.5	4.84999		45.5	5.62604
46	4.83196		46	5.60901
46.5	4.81368		46.5	5.59077
47	4.79601		47	5.57419
47.5	4.7777		47.5	5.55819
48	4.76036		48	5.54263
48.5	4.74677		48.5	5.52726
49	4.73089		49	5.50365
49.5	4.71554		49.5	5.49777
50	4.69871		50	5.48354
50.5	4.68438		50.5	5.46908
51	4.67056		51	5.45128
51.5	4.65639		51.5	5.44171
52	4.64215		52	5.42852
52.5	4.62675		52.5	5.41546
53	4.61545		53	5.39448
53.5	4.60191		53.5	5.39027
54	4.58789		54	5.37806
54.5	4.5754		54.5	5.36475
55	4.56255		55	5.35277
55.5	4.54989		55.5	5.34052
56	4.5363		56	5.32872
56.5	4.52563		56.5	5.31504
57	4.51352		57	5.30516
57.5	4.50115		57.5	5.2936
58	4.4894		58	5.28226
58.5	4.47778		58.5	5.27112
59	4.46504		59	5.25394
59.5	4.45362		59.5	5.24794
60	4.44202		60	5.23663

## Sheet: Fig1e
Cu-plated/oxidized-before_H2_exposure_0.01T			Cu-plated/oxidized-after_H2_exposure_0.01T
#T(K)	M(J kg^-1 T^-1)		#T(K)	M(J kg^-1 T^-1)
5	10.801		5	12.209
5.5	10.8043		5.5	12.2121
6	10.802		6	12.2134
6.5	10.8031		6.5	12.2108
7	10.805		7	12.2143
7.5	10.804		7.5	12.2141
8	10.8033		8	12.2138
8.5	10.8054		8.5	12.2124
9	10.8035		9	12.2076
9.5	10.8056		9.5	12.2103
10	10.8034		10	12.2117
10.5	10.8006		10.5	12.207
11	10.8001		11	12.2088
11.5	10.7971		11.5	12.1995
12	10.7943		12	12.1996
12.5	10.7922		12.5	12.1959
13	10.7871		13	12.1908
13.5	10.7858		13.5	12.1823
14	10.7765		14	12.1781
14.5	10.7703		14.5	12.1693
15	10.7636		15	12.1593
15.5	10.7558		15.5	12.1494
16	10.7454		16	12.1399
16.5	10.7371		16.5	12.1265
17	10.7256		17	12.1137
17.5	10.7165		17.5	12.0994
18	10.7021		18	12.0843
18.5	10.6862		18.5	12.069
19	10.6734		19	12.0529
19.5	10.6583		19.5	12.033
20	10.6423		20	12.0131
20.5	10.6251		20.5	11.9945
21	10.6106		21	11.9764
21.5	10.5919		21.5	11.9527
22	10.5688		22	11.9255
22.5	10.5493		22.5	11.9064
23	10.5281		23	11.8857
23.5	10.5075		23.5	11.8567
24	10.4819		24	11.8264
24.5	10.4563		24.5	11.7962
25	10.4316		25	11.7666
25.5	10.4072		25.5	11.7373
26	10.3821		26	11.7068
26.5	10.3549		26.5	11.6689
27	10.3255		27	11.638
27.5	10.2954		27.5	11.606
28	10.2641		28	11.5708
28.5	10.2325		28.5	11.525
29	10.2		29	11.4933
29.5	10.167		29.5	11.4444
30	10.1278		30	11.3978
30.5	10.0851		30.5	11.3438
31	10.0343		31	11.2788
31.5	9.96301		31.5	11.1921
32	9.83036		32	11.0045
32.5	9.45596		32.5	10.4694
33	8.65313		33	9.34739
33.5	7.9628		33.5	8.40691
34	7.34153		34	7.93503
34.5	7.08942		34.5	7.65191
35	6.86292		35	7.4559
35.5	6.80901		35.5	7.30095
36	6.70704		36	7.1792
36.5	6.62027		36.5	7.07208
37	6.54422		37	6.98241
37.5	6.47666		37.5	6.90274
38	6.41408		38	6.83327
38.5	6.36261		38.5	6.7706
39	6.31299		39	6.71435
39.5	6.26786		39.5	6.66135
40	6.22773		40	6.61531
40.5	6.1912		40.5	6.57278
41	6.15627		41	6.53177
41.5	6.12317		41.5	6.49596
42	6.09349		42	6.46037
42.5	6.06293		42.5	6.42834
43	6.03582		43	6.39786
43.5	6.00943		43.5	6.36922
44	5.98478		44	6.34185
44.5	5.96281		44.5	6.31748
45	5.94113		45	6.29102
45.5	5.91932		45.5	6.26605
46	5.898		46	6.2444
46.5	5.87845		46.5	6.22211
47	5.8601		47	6.20194
47.5	5.84212		47.5	6.18248
48	5.82402		48	6.16442
48.5	5.80763		48.5	6.14504
49	5.79038		49	6.12617
49.5	5.77356		49.5	6.11163
50	5.75834		50	6.09104
50.5	5.743		50.5	6.07726
51	5.72769		51	6.05857
51.5	5.71308		51.5	6.04348
52	5.69841		52	6.02804
52.5	5.68386		52.5	6.01156
53	5.67166		53	5.99714
53.5	5.65689		53.5	5.98246
54	5.64512		54	5.96718
54.5	5.62908		54.5	5.95395
55	5.61718		55	5.94072
55.5	5.60454		55.5	5.9261
56	5.59084		56	5.91171
56.5	5.57672		56.5	5.89885
57	5.56598		57	5.88489
57.5	5.55335		57.5	5.87239
58	5.54389		58	5.85971
58.5	5.52953		58.5	5.8458
59	5.51797		59	5.83471
59.5	5.5062		59.5	5.82186

## Sheet: Fig1f
As-homogenized_before_H2_exposure_5T			Oxidized_only-before_H2_exposure-5T			Oxidized_only-after_H2_exposure-5T
#T(K) DeltaS(J kg^-1 K^-1)			T (K)	deltaS (J kg-1 K-1)		T (K)	deltaS (J kg-1 K-1)
5.5	-0.138303		5.5	-2.05057		5.5	-2.40031
6	-0.15604		6	-1.86431		6	-2.3415
6.5	-0.232145		6.5	-1.8354		6.5	-2.27401
7	-0.166092		7	-1.80963		7	-2.24671
7.5	-0.197507		7.5	-1.77076		7.5	-2.18398
8	-0.298472		8	-1.70603		8	-2.12774
8.5	-0.35221		8.5	-1.642		8.5	-2.06907
9	-0.254911		9	-1.61495		9	-1.98763
9.5	-0.206824		9.5	-1.56164		9.5	-1.92594
10	-0.330112		10	-1.46863		10	-1.85963
10.5	-0.320824		10.5	-1.44615		10.5	-1.80648
11	-0.24945		11	-1.44854		11	-1.7621
11.5	-0.256953		11.5	-1.40852		11.5	-1.72969
12	-0.240497		12	-1.39752		12	-1.73582
12.5	-0.20091		12.5	-1.34817		12.5	-1.69681
13	-0.159707		13	-1.30213		13	-1.61587
13.5	-0.278418		13.5	-1.28496		13.5	-1.56562
14	-0.276387		14	-1.282		14	-1.54843
14.5	-0.267831		14.5	-1.28692		14.5	-1.55624
15	-0.467944		15	-1.29024		15	-1.56545
15.5	-0.396523		15.5	-1.30592		15.5	-1.56943
16	-0.550988		16	-1.32655		16	-1.57537
16.5	-0.836238		16.5	-1.34212		16.5	-1.57291
17	-0.769742		17	-1.37008		17	-1.57737
17.5	-0.742609		17.5	-1.40347		17.5	-1.62044
18	-0.876885		18	-1.41833		18	-1.64253
18.5	-1.00927		18.5	-1.4567		18.5	-1.65508
19	-1.06601		19	-1.51587		19	-1.7008
19.5	-1.12156		19.5	-1.56277		19.5	-1.74344
20	-1.21735		20	-1.61677		20	-1.78898
20.5	-1.36682		20.5	-1.67377		20.5	-1.83817
21	-1.44793		21	-1.72264		21	-1.89261
21.5	-1.4823		21.5	-1.78475		21.5	-1.94046
22	-1.54422		22	-1.86374		22	-1.99925
22.5	-1.61653		22.5	-1.93724		22.5	-2.07778
23	-1.74041		23	-2.01749		23	-2.13434
23.5	-1.94687		23.5	-2.10144		23.5	-2.23943
24	-2.20386		24	-2.15215		24	-2.30772
24.5	-2.35378		24.5	-2.20703		24.5	-2.30764
25	-2.39389		25	-2.2746		25	-2.37563
25.5	-2.5195		25.5	-2.34741		25.5	-2.45383
26	-2.58745		26	-2.42533		26	-2.52563
26.5	-2.56712		26.5	-2.50833		26.5	-2.58869
27	-2.59223		27	-2.59684		27	-2.65138
27.5	-2.79741		27.5	-2.66655		27.5	-2.73496
28	-3.08027		28	-2.73549		28	-2.81357
28.5	-3.21827		28.5	-2.83046		28.5	-2.8968
29	-3.30226		29	-2.92591		29	-2.97665
29.5	-3.41839		29.5	-3.01909		29.5	-3.06023
30	-3.65502		30	-3.13391		30	-3.17697
30.5	-3.89774		30.5	-3.28307		30.5	-3.34957
31	-4.3442		31	-3.48388		31	-3.5455
31.5	-6.72967		31.5	-3.82286		31.5	-3.90185
32	-13.986		32	-5.15255		32	-5.43299
32.5	-23.9559		32.5	-9.9033		32.5	-10.0112
33	-31.0297		33	-16.9986		33	-16.4279
33.5	-32.4778		33.5	-22.1933		33.5	-21.1936
34	-30.6062		34	-24.9238		34	-23.6724
34.5	-30.0941		34.5	-25.5528		34.5	-24.1667
35	-30.6477		35	-24.1613		35	-23.1296
35.5	-30.3063		35.5	-24.1477		35.5	-23.0252
36	-29.4593		36	-24.4727		36	-23.3908
36.5	-28.8087		36.5	-24.0542		36.5	-23.0307
37	-27.7687		37	-23.8928		37	-22.7602
37.5	-27.1085		37.5	-22.9885		37.5	-22.182
38	-26.2904		38	-22.2676		38	-21.5303
38.5	-25.0086		38.5	-21.5782		38.5	-20.838
39	-23.9556		39	-20.6465		39	-20.0326
39.5	-22.3208		39.5	-19.7001		39.5	-19.0633
40	-20.5191		40	-18.6193		40	-17.9762
40.5	-18.7457		40.5	-17.3481		40.5	-16.8579
41	-16.8189		41	-15.8318		41	-15.5046
41.5	-14.9171		41.5	-14.3918		41.5	-14.1343
42	-13.0951		42	-12.8353		42	-12.6433
42.5	-11.1401		42.5	-11.0669		42.5	-11.0518
43	-9.53956		43	-9.61318		43	-9.56099
43.5	-8.43827		43.5	-8.43168		43.5	-8.33392
44	-7.75358		44	-7.54152		44	-7.40256
44.5	-7.34221		44.5	-6.90011		44.5	-6.72952
45	-7.03169		45	-6.47966		45	-5.89928
45.5	-6.78842		45.5	-6.13476		45.5	-5.97768
46	-6.4885		46	-5.8827		46	-5.72367
46.5	-6.27534		46.5	-5.66122		46.5	-5.4597
47	-6.07987		47	-5.41523		47	-5.24613
47.5	-5.81844		47.5	-5.22427		47.5	-5.06582
48	-5.58806		48	-5.03863		48	-4.88787
48.5	-5.43517		48.5	-4.8682		48.5	-4.70321
49	-5.3475		49	-4.72048		49	-4.54828
49.5	-5.20959		49.5	-4.52927		49.5	-4.38372
50	-5.00659		50	-4.45183		50	-4.30887
50.5	-4.85777		50.5	-4.365		50.5	-4.19794
51	-4.74019		51	-4.16395		51	-4.00754
51.5	-4.54101		51.5	-4.04489		51.5	-3.90545
52	-4.44647		52	-3.94993		52	-3.79201
52.5	-4.37322		52.5	-3.83748		52.5	-3.7097
53	-4.23819		53	-3.73407		53	-3.61171
53.5	-4.13643		53.5	-3.64334		53.5	-3.50082
54	-4.0345		54	-3.55395		54	-3.44971
54.5	-3.92696		54.5	-3.47584		54.5	-3.3767
55	-3.83161		55	-3.44359		55	-3.25433
55.5	-3.7277		55.5	-3.29527		55.5	-3.1748
56	-3.63182		56	-3.16333		56	-3.11154
56.5	-3.57059		56.5	-3.15131		56.5	-3.04658
57	-3.48562		57	-3.07337		57	-2.97175
57.5	-3.43865		57.5	-3.00296		57.5	-2.89218
58	-3.31739		58	-2.91085		58	-2.79271
58.5	-3.22481		58.5	-2.88902		58.5	-2.7933
59	-3.2284		59	-2.8598		59	-2.77076
59.5	-3.12276		59.5	-2.75219		59.5	-2.65694
			60	-2.69002		60	-2.61684

## Sheet: Fig1g
As-homogenized_before_H2_exposure_5T			Cu-plated/oxidized-before_H2-exposure-5T			Cu-plated/oxidized-after_H2-exposure-5T
#T(K) DeltaS(J kg^-1 K^-1)			#T(K) DeltaS(J kg^-1 K^-1)			#T(K) DeltaS(J kg^-1 K^-1)
5.5	-0.138303		5.5	-1.64483		5.5	-1.70065
6	-0.15604		6	-1.55828		6	-1.57205
6.5	-0.232145		6.5	-1.44656		6.5	-1.40722
7	-0.166092		7	-1.44637		7	-1.26927
7.5	-0.197507		7.5	-1.44702		7.5	-1.44026
8	-0.298472		8	-1.36093		8	-1.47793
8.5	-0.35221		8.5	-1.39732		8.5	-1.4016
9	-0.254911		9	-1.42529		9	-1.32095
9.5	-0.206824		9.5	-1.2286		9.5	-1.17665
10	-0.330112		10	-1.1233		10	-1.20426
10.5	-0.320824		10.5	-1.22667		10.5	-1.24267
11	-0.24945		11	-1.18883		11	-1.19263
11.5	-0.256953		11.5	-1.08437		11.5	-1.11158
12	-0.240497		12	-1.11356		12	-1.16061
12.5	-0.20091		12.5	-1.12171		12.5	-1.08813
13	-0.159707		13	-1.06557		13	-1.02703
13.5	-0.278418		13.5	-1.09145		13.5	-1.05449
14	-0.276387		14	-1.10687		14	-1.08248
14.5	-0.267831		14.5	-1.14247		14.5	-1.1173
15	-0.467944		15	-1.06962		15	-0.978072
15.5	-0.396523		15.5	-1.05151		15.5	-1.23566
16	-0.550988		16	-1.16941		16	-1.34287
16.5	-0.836238		16.5	-1.19908		16.5	-1.09331
17	-0.769742		17	-1.15838		17	-1.15278
17.5	-0.742609		17.5	-1.15271		17.5	-1.25444
18	-0.876885		18	-1.29042		18	-1.26317
18.5	-1.00927		18.5	-1.3476		18.5	-1.32485
19	-1.06601		19	-1.3735		19	-1.37273
19.5	-1.12156		19.5	-1.47473		19.5	-1.34055
20	-1.21735		20	-1.55117		20	-1.4549
20.5	-1.36682		20.5	-1.36407		20.5	-1.49835
21	-1.44793		21	-1.50082		21	-1.50368
21.5	-1.4823		21.5	-1.74948		21.5	-1.65814
22	-1.54422		22	-1.67138		22	-1.72653
22.5	-1.61653		22.5	-1.76482		22.5	-1.74891
23	-1.74041		23	-1.85878		23	-2.03158
23.5	-1.94687		23.5	-1.9533		23.5	-2.07272
24	-2.20386		24	-2.02372		24	-1.88988
24.5	-2.35378		24.5	-2.00815		24.5	-1.89446
25	-2.39389		25	-1.99833		25	-1.91901
25.5	-2.5195		25.5	-2.09396		25.5	-2.05774
26	-2.58745		26	-2.20662		26	-2.21273
26.5	-2.56712		26.5	-2.28911		26.5	-2.32259
27	-2.59223		27	-2.37258		27	-2.39175
27.5	-2.79741		27.5	-2.44522		27.5	-2.47263
28	-3.08027		28	-2.49425		28	-2.58593
28.5	-3.21827		28.5	-2.63656		28.5	-2.66831
29	-3.30226		29	-2.71173		29	-2.68452
29.5	-3.41839		29.5	-2.68063		29.5	-2.74976
30	-3.65502		30	-2.84098		30	-2.90152
30.5	-3.89774		30.5	-3.01434		30.5	-3.00282
31	-4.3442		31	-3.18053		31	-3.21176
31.5	-6.72967		31.5	-3.52621		31.5	-3.53268
32	-13.986		32	-4.6772		32	-5.07033
32.5	-23.9559		32.5	-8.59066		32.5	-9.15088
33	-31.0297		33	-14.3851		33	-14.1675
33.5	-32.4778		33.5	-18.7549		33.5	-18.5485
34	-30.6062		34	-21.1688		34	-22.7355
34.5	-30.0941		34.5	-22.6584		34.5	-24.1459
35	-30.6477		35	-22.3746		35	-22.736
35.5	-30.3063		35.5	-22.0312		35.5	-22.3823
36	-29.4593		36	-22.3682		36	-22.7318
36.5	-28.8087		36.5	-21.9464		36.5	-22.4849
37	-27.7687		37	-21.7401		37	-22.1938
37.5	-27.1085		37.5	-21.3187		37.5	-21.6232
38	-26.2904		38	-20.5224		38	-20.7552
38.5	-25.0086		38.5	-19.8722		38.5	-20.1977
39	-23.9556		39	-19.1754		39	-19.4162
39.5	-22.3208		39.5	-18.283		39.5	-18.4287
40	-20.5191		40	-17.2771		40	-17.3525
40.5	-18.7457		40.5	-16.099		40.5	-16.0644
41	-16.8189		41	-14.8022		41	-14.8663
41.5	-14.9171		41.5	-13.4239		41.5	-13.5557
42	-13.0951		42	-11.9766		42	-12.3356
42.5	-11.1401		42.5	-10.4509		42.5	-10.7223
43	-9.53956		43	-9.33118		43	-9.09879
43.5	-8.43827		43.5	-8.27971		43.5	-8.21273
44	-7.75358		44	-7.15165		44	-7.37918
44.5	-7.34221		44.5	-6.53996		44.5	-6.72906
45	-7.03169		45	-6.11161		45	-6.30217
45.5	-6.78842		45.5	-5.73142		45.5	-5.90888
46	-6.4885		46	-5.47023		46	-5.61438
46.5	-6.27534		46.5	-5.26279		46.5	-5.35536
47	-6.07987		47	-5.08317		47	-5.16414
47.5	-5.81844		47.5	-4.88952		47.5	-5.04048
48	-5.58806		48	-4.69666		48	-4.83793
48.5	-5.43517		48.5	-4.52832		48.5	-4.63771
49	-5.3475		49	-4.3934		49	-4.51367
49.5	-5.20959		49.5	-4.26261		49.5	-4.36897
50	-5.00659		50	-4.12814		50	-4.22899
50.5	-4.85777		50.5	-4.01707		50.5	-4.13084
51	-4.74019		51	-3.87952		51	-3.97499
51.5	-4.54101		51.5	-3.73785		51.5	-3.86804
52	-4.44647		52	-3.66942		52	-3.77159
52.5	-4.37322		52.5	-3.58932		52.5	-3.67303
53	-4.23819		53	-3.45971		53	-3.59041
53.5	-4.13643		53.5	-3.38128		53.5	-3.49318
54	-4.0345		54	-3.34004		54	-3.41533
54.5	-3.92696		54.5	-3.24733		54.5	-3.30061
55	-3.83161		55	-3.12985		55	-3.22987
55.5	-3.7277		55.5	-3.06608		55.5	-3.16871
56	-3.63182		56	-3.01224		56	-3.06582
56.5	-3.57059		56.5	-2.94841		56.5	-3.03355
57	-3.48562		57	-2.86168		57	-2.95276
57.5	-3.43865		57.5	-2.78747		57.5	-2.86134
58	-3.31739		58	-2.75383		58	-2.82091
58.5	-3.22481		58.5	-2.67632		58.5	-2.76595
59	-3.2284		59	-2.62708		59	-2.72393
59.5	-3.12276

## Sheet: Fig2
As-homogenized		Cu-plated		Cu-plated/oxidized		Cu-plated/oxidized-after H2 exposure
2-theta (deg)	Intensity (counts)	2-theta (deg)	Intensity (counts)	2-theta (deg)	Intensity (counts)	2-theta (deg)	Intensity (counts)
2.082	24	2.082	33	2.082	26	2.082	23
2.088	25	2.088	42	2.088	19	2.088	29
2.094	31	2.094	45	2.094	33	2.094	35
2.1	29	2.1	35	2.1	25	2.1	29
2.106	21	2.106	32	2.106	32	2.106	19
2.112	35	2.112	38	2.112	25	2.112	29
2.118	32	2.118	48	2.118	30	2.118	33
2.124	44	2.124	61	2.124	40	2.124	34
2.13	59	2.13	60	2.13	51	2.13	43
2.136	148	2.136	162	2.136	138	2.136	120
2.142	610	2.142	579	2.142	578	2.142	588
2.148	1313	2.148	1295	2.148	1412	2.148	1296
2.154	1933	2.154	2034	2.154	1966	2.154	1968
2.16	2677	2.16	2726	2.16	2705	2.16	2633
2.166	3330	2.166	3340	2.166	3360	2.166	3344
2.172	4048	2.172	3997	2.172	3979	2.172	4067
2.178	4678	2.178	4709	2.178	4659	2.178	4596
2.184	5295	2.184	5270	2.184	5219	2.184	5290
2.19	5649	2.19	5959	2.19	5615	2.19	5541
2.196	5760	2.196	6299	2.196	5594	2.196	5627
2.202	5968	2.202	6818	2.202	5769	2.202	5899
2.208	6194	2.208	7104	2.208	5842	2.208	5893
2.214	6288	2.214	7259	2.214	5945	2.214	5922
2.22	6541	2.22	7850	2.22	6184	2.22	6299
2.226	6327	2.226	7524	2.226	6008	2.226	6093
2.232	6441	2.232	7699	2.232	6153	2.232	6220
2.238	6258	2.238	7636	2.238	6200	2.238	6333
2.244	6245	2.244	7662	2.244	6004	2.244	6095
2.25	6270	2.25	7623	2.25	6067	2.25	6208
2.256	6548	2.256	7647	2.256	6247	2.256	6331
2.262	6289	2.262	7588	2.262	6128	2.262	6164
2.268	6478	2.268	7681	2.268	6045	2.268	6064
2.274	6368	2.274	7522	2.274	6107	2.274	6171
2.28	6633	2.28	7930	2.28	6285	2.28	6306
2.286	6563	2.286	7459	2.286	6175	2.286	6113
2.292	6581	2.292	7729	2.292	6370	2.292	6437
2.298	6663	2.298	7685	2.298	6283	2.298	6244
2.304	6576	2.304	7729	2.304	6297	2.304	6182
2.31	6538	2.31	7529	2.31	6181	2.31	6072
2.316	6572	2.316	7691	2.316	6089	2.316	6112
2.322	6422	2.322	7638	2.322	6250	2.322	6111
2.328	6666	2.328	7632	2.328	6166	2.328	6200
2.334	6560	2.334	7750	2.334	6120	2.334	6139
2.34	6505	2.34	7672	2.34	6115	2.34	6027
2.346	6529	2.346	7602	2.346	6276	2.346	6052
2.352	6453	2.352	7763	2.352	6179	2.352	6229
2.358	6398	2.358	7457	2.358	5940	2.358	6041
2.364	6341	2.364	7279	2.364	5987	2.364	5951
2.37	6497	2.37	7583	2.37	6052	2.37	6039
2.376	6407	2.376	7467	2.376	5989	2.376	6026
2.382	6408	2.382	7577	2.382	6045	2.382	6183
2.388	6359	2.388	7579	2.388	5981	2.388	6161
2.394	6331	2.394	7432	2.394	5893	2.394	6046
2.4	6479	2.4	7715	2.4	6157	2.4	6225
2.406	6470	2.406	7705	2.406	6193	2.406	6178
2.412	6516	2.412	7538	2.412	6095	2.412	6236
2.418	6502	2.418	7694	2.418	6115	2.418	6268
2.424	6427	2.424	7652	2.424	6101	2.424	6171
2.43	6328	2.43	7588	2.43	5934	2.43	6038
2.436	6433	2.436	7536	2.436	6016	2.436	6172
2.442	6370	2.442	7576	2.442	6110	2.442	6080
2.448	6433	2.448	7524	2.448	6167	2.448	6206
2.454	6513	2.454	7700	2.454	6171	2.454	6222
2.46	6405	2.46	7673	2.46	6048	2.46	6107
2.466	6288	2.466	7479	2.466	5953	2.466	6055
2.472	6318	2.472	7374	2.472	5956	2.472	5985
2.478	6380	2.478	7496	2.478	5992	2.478	6071
2.484	6343	2.484	7531	2.484	6041	2.484	6049
2.49	6322	2.49	7488	2.49	6004	2.49	6008
2.496	6342	2.496	7501	2.496	5944	2.496	6082
2.502	6329	2.502	7514	2.502	6023	2.502	6005
2.508	6343	2.508	7592	2.508	6066	2.508	5997
2.514	6388	2.514	7530	2.514	5938	2.514	5861
2.52	6424	2.52	7675	2.52	6181	2.52	6102
2.526	6525	2.526	7707	2.526	6139	2.526	6064
2.532	6439	2.532	7647	2.532	6049	2.532	6104
2.538	6187	2.538	7416	2.538	5957	2.538	5931
2.544	6257	2.544	7455	2.544	5950	2.544	5854
2.55	6249	2.55	7554	2.55	6061	2.55	5998
2.556	6367	2.556	7478	2.556	6075	2.556	6075
2.562	6299	2.562	7354	2.562	5911	2.562	6056
2.568	6267	2.568	7550	2.568	5999	2.568	6074
2.574	6231	2.574	7584	2.574	5981	2.574	5998
2.58	6326	2.58	7506	2.58	5960	2.58	6010
2.586	6379	2.586	7645	2.586	6064	2.586	6123
2.592	6367	2.592	7505	2.592	5982	2.592	6041
2.598	6339	2.598	7561	2.598	6027	2.598	6067
2.604	6362	2.604	7673	2.604	6061	2.604	6111
2.61	6392	2.61	7565	2.61	6037	2.61	5976
2.616	6356	2.616	7631	2.616	6040	2.616	6031
2.622	6276	2.622	7553	2.622	6060	2.622	6054
2.628	6265	2.628	7345	2.628	5933	2.628	6005
2.634	6235	2.634	7340	2.634	5796	2.634	6007
2.64	6270	2.64	7414	2.64	5902	2.64	6079
2.646	6232	2.646	7319	2.646	5964	2.646	6054
2.652	6232	2.652	7362	2.652	5965	2.652	6003
2.658	6187	2.658	7371	2.658	5957	2.658	5996
2.664	6170	2.664	7361	2.664	5936	2.664	5966
2.67	6052	2.67	7280	2.67	5868	2.67	5841
2.676	6197	2.676	7380	2.676	6011	2.676	5995
2.682	6388	2.682	7582	2.682	6023	2.682	6006
2.688	6370	2.688	7626	2.688	5931	2.688	5928
2.694	6263	2.694	7391	2.694	5824	2.694	5927
2.7	6299	2.7	7335	2.7	5833	2.7	5939
2.706	6201	2.706	7247	2.706	5742	2.706	5874
2.712	6311	2.712	7417	2.712	5905	2.712	6027
2.718	6495	2.718	7639	2.718	6149	2.718	6178
2.724	6358	2.724	7523	2.724	6028	2.724	6018
2.73	6338	2.73	7398	2.73	5883	2.73	5979
2.736	6326	2.736	7341	2.736	5850	2.736	5937
2.742	6397	2.742	7505	2.742	5981	2.742	5979
2.748	6357	2.748	7631	2.748	6034	2.748	6036
2.754	6311	2.754	7682	2.754	5991	2.754	6031
2.76	6272	2.76	7502	2.76	5907	2.76	5854
2.766	6277	2.766	7311	2.766	5897	2.766	5828
2.772	6300	2.772	7471	2.772	5992	2.772	6032
2.778	6286	2.778	7448	2.778	5971	2.778	5999
2.784	6260	2.784	7342	2.784	6004	2.784	5926
2.79	6144	2.79	7299	2.79	5874	2.79	5857
2.796	6221	2.796	7374	2.796	5833	2.796	5894
2.802	6371	2.802	7411	2.802	5984	2.802	5908
2.808	6247	2.808	7262	2.808	5890	2.808	5824
2.814	6051	2.814	7283	2.814	5773	2.814	5847
2.82	6061	2.82	7297	2.82	5817	2.82	5890
2.826	6185	2.826	7366	2.826	5880	2.826	5920
2.832	6270	2.832	7480	2.832	5891	2.832	5905
2.838	6232	2.838	7414	2.838	5860	2.838	5849
2.844	6262	2.844	7421	2.844	5827	2.844	5871
2.85	6174	2.85	7337	2.85	5720	2.85	5954
2.856	6246	2.856	7339	2.856	5855	2.856	5938
2.862	6362	2.862	7442	2.862	5928	2.862	5980
2.868	6413	2.868	7439	2.868	5957	2.868	5995
2.874	6403	2.874	7370	2.874	5917	2.874	5963
2.88	6411	2.88	7508	2.88	5992	2.88	6078
2.886	6254	2.886	7342	2.886	5848	2.886	5984
2.892	6181	2.892	7268	2.892	5904	2.892	5793
2.898	6324	2.898	7426	2.898	5957	2.898	5899
2.904	6275	2.904	7438	2.904	5886	2.904	5847
2.91	6227	2.91	7292	2.91	5781	2.91	5778
2.916	6212	2.916	7282	2.916	5798	2.916	5810
2.922	6185	2.922	7293	2.922	5803	2.922	5816
2.928	6140	2.928	7343	2.928	5864	2.928	5852
2.934	6172	2.934	7492	2.934	5908	2.934	5914
2.94	6237	2.94	7366	2.94	5930	2.94	5847
2.946	6257	2.946	7286	2.946	5861	2.946	5890
2.952	6253	2.952	7364	2.952	5826	2.952	5895
2.958	6243	2.958	7311	2.958	5878	2.958	5906
2.964	6140	2.964	7213	2.964	5687	2.964	5830
2.97	6251	2.97	7217	2.97	5767	2.97	5848
2.976	6363	2.976	7387	2.976	5793	2.976	5993
2.982	6282	2.982	7507	2.982	5884	2.982	5989
2.988	6055	2.988	7265	2.988	5733	2.988	5813
2.994	6131	2.994	7219	2.994	5824	2.994	5857
3	6197	3	7303	3	5833	3	5881
3.006	6157	3.006	7213	3.006	5734	3.006	5773
3.012	6183	3.012	7432	3.012	5818	3.012	5770
3.018	6124	3.018	7074	3.018	5667	3.018	5679
3.024	6160	3.024	7173	3.024	5775	3.024	5841
3.03	6216	3.03	7347	3.03	5886	3.03	5884
3.036	6137	3.036	7247	3.036	5766	3.036	5869
3.042	6179	3.042	7195	3.042	5786	3.042	5764
3.048	6127	3.048	7116	3.048	5731	3.048	5815
3.054	6113	3.054	7368	3.054	5730	3.054	5869
3.06	6096	3.06	7362	3.06	5815	3.06	5781
3.066	6047	3.066	7290	3.066	5719	3.066	5703
3.072	6061	3.072	7240	3.072	5613	3.072	5764
3.078	6141	3.078	7226	3.078	5612	3.078	5830
3.084	6053	3.084	7177	3.084	5790	3.084	5775
3.09	5991	3.09	7170	3.09	5748	3.09	5675
3.096	6084	3.096	7337	3.096	5698	3.096	5801
3.102	6165	3.102	7370	3.102	5845	3.102	5972
3.108	6163	3.108	7251	3.108	5793	3.108	5854
3.114	6111	3.114	7292	3.114	5729	3.114	5727
3.12	6193	3.12	7347	3.12	5845	3.12	5758
3.126	6289	3.126	7444	3.126	5875	3.126	5807
3.132	6286	3.132	7295	3.132	5850	3.132	5779
3.138	6084	3.138	7167	3.138	5661	3.138	5702
3.144	6185	3.144	7253	3.144	5887	3.144	5915
3.15	6197	3.15	7288	3.15	5757	3.15	5772
3.156	6230	3.156	7486	3.156	5928	3.156	5811
3.162	5995	3.162	7262	3.162	5720	3.162	5821
3.168	5925	3.168	7176	3.168	5531	3.168	5695
3.174	6210	3.174	7249	3.174	5787	3.174	5786
3.18	6252	3.18	7179	3.18	5687	3.18	5791
3.186	5985	3.186	7065	3.186	5584	3.186	5692
3.192	6074	3.192	7076	3.192	5775	3.192	5690
3.198	6060	3.198	7174	3.198	5746	3.198	5717
3.204	6026	3.204	7221	3.204	5668	3.204	5775
3.21	6005	3.21	7196	3.21	5636	3.21	5752
3.216	6053	3.216	7202	3.216	5751	3.216	5724
3.222	6089	3.222	7314	3.222	5639	3.222	5809
3.228	6139	3.228	7438	3.228	5803	3.228	5774
3.234	6103	3.234	7363	3.234	5635	3.234	5822
3.24	5864	3.24	7377	3.24	5632	3.24	5727
3.246	6111	3.246	7436	3.246	5730	3.246	5802
3.252	6142	3.252	7375	3.252	5801	3.252	5909
3.258	6236	3.258	7415	3.258	5720	3.258	5766
3.264	6116	3.264	7474	3.264	5685	3.264	5767
3.27	6045	3.27	7276	3.27	5667	3.27	5740
3.276	6035	3.276	7105	3.276	5760	3.276	5613
3.282	6131	3.282	7273	3.282	5771	3.282	5899
3.288	6127	3.288	7210	3.288	5670	3.288	5757
3.294	6163	3.294	7352	3.294	5840	3.294	5720
3.3	6287	3.3	7100	3.3	5658	3.3	5743
3.306	6137	3.306	7100	3.306	5703	3.306	5796
3.312	6143	3.312	7207	3.312	5582	3.312	5789
3.318	6187	3.318	7377	3.318	5831	3.318	5908
3.324	6102	3.324	7294	3.324	5628	3.324	5690
3.33	6370	3.33	7285	3.33	5713	3.33	5840
3.336	5998	3.336	7302	3.336	5701	3.336	5756
3.342	6287	3.342	7461	3.342	5801	3.342	5847
3.348	6074	3.348	7282	3.348	5611	3.348	5743
3.354	6078	3.354	7225	3.354	5788	3.354	5775
3.36	5990	3.36	7194	3.36	5662	3.36	5684
3.366	6093	3.366	7267	3.366	5665	3.366	5642
3.372	6095	3.372	7381	3.372	5647	3.372	5777
3.378	6188	3.378	7379	3.378	5734	3.378	5684
3.384	6113	3.384	7167	3.384	5488	3.384	5715
3.39	6012	3.39	7078	3.39	5520	3.39	5607
3.396	5990	3.396	7244	3.396	5452	3.396	5718
3.402	6097	3.402	7202	3.402	5666	3.402	5647
3.408	5933	3.408	7222	3.408	5564	3.408	5636
3.414	6179	3.414	7282	3.414	5901	3.414	5906
3.42	6094	3.42	7386	3.42	5908	3.42	5915
3.426	6192	3.426	7582	3.426	5805	3.426	5889
3.432	6066	3.432	7193	3.432	5651	3.432	5762
3.438	6030	3.438	7186	3.438	5741	3.438	5702
3.444	6063	3.444	7330	3.444	5767	3.444	5546
3.45	5773	3.45	7096	3.45	5585	3.45	5625
3.456	5953	3.456	7074	3.456	5497	3.456	5613
3.462	5908	3.462	7031	3.462	5567	3.462	5488
3.468	6107	3.468	7109	3.468	5661	3.468	5676
3.474	5957	3.474	7125	3.474	5543	3.474	5607
3.48	5916	3.48	6949	3.48	5489	3.48	5477
3.486	6090	3.486	7300	3.486	5710	3.486	5761
3.492	5922	3.492	7120	3.492	5474	3.492	5428
3.498	5913	3.498	7586	3.498	5677	3.498	5988
3.504	6030	3.504	7139	3.504	5796	3.504	5709
3.51	6242	3.51	7304	3.51	5647	3.51	5720
3.516	6182	3.516	7359	3.516	5624	3.516	5667
3.522	6035	3.522	7209	3.522	5644	3.522	5528
3.528	5969	3.528	7139	3.528	5496	3.528	5593
3.534	6105	3.534	7208	3.534	5711	3.534	5646
3.54	6236	3.54	7445	3.54	5823	3.54	5855
3.546	5870	3.546	7148	3.546	5494	3.546	5599
3.552	6063	3.552	7409	3.552	5699	3.552	5750
3.558	5971	3.558	7079	3.558	5625	3.558	5562
3.564	6108	3.564	7341	3.564	5645	3.564	5777
3.57	5941	3.57	7117	3.57	5663	3.57	5629
3.576	5951	3.576	7387	3.576	5559	3.576	5624
3.582	5984	3.582	7296	3.582	5638	3.582	5754
3.588	6073	3.588	7061	3.588	5582	3.588	5656
3.594	6009	3.594	7022	3.594	5507	3.594	5624
3.6	5915	3.6	7013	3.6	5584	3.6	5619
3.606	6008	3.606	7097	3.606	5660	3.606	5701
3.612	6057	3.612	7098	3.612	5439	3.612	5654
3.618	5967	3.618	7127	3.618	5518	3.618	5537
3.624	6062	3.624	7299	3.624	5599	3.624	5652
3.63	5986	3.63	7255	3.63	5725	3.63	5625
3.636	6046	3.636	7245	3.636	5519	3.636	5671
3.642	6057	3.642	7241	3.642	5538	3.642	5652
3.648	5927	3.648	7335	3.648	5609	3.648	5816
3.654	5991	3.654	7056	3.654	5475	3.654	5675
3.66	6153	3.66	7241	3.66	5652	3.66	5704
3.666	6211	3.666	7379	3.666	5760	3.666	5788
3.672	6070	3.672	7185	3.672	5631	3.672	5552
3.678	6096	3.678	7255	3.678	5606	3.678	5670
3.684	6027	3.684	7142	3.684	5495	3.684	5551
3.69	6039	3.69	7339	3.69	5611	3.69	5841
3.696	6017	3.696	7303	3.696	5492	3.696	5692
3.702	6001	3.702	7089	3.702	5515	3.702	5722
3.708	6134	3.708	7354	3.708	5694	3.708	5829
3.714	5949	3.714	7166	3.714	5532	3.714	5814
3.72	5756	3.72	6991	3.72	5338	3.72	5651
3.726	5880	3.726	6991	3.726	5380	3.726	5682
3.732	5955	3.732	7277	3.732	5552	3.732	5614
3.738	5940	3.738	7088	3.738	5586	3.738	5753
3.744	5955	3.744	7115	3.744	5585	3.744	5641
3.75	5972	3.75	7130	3.75	5463	3.75	5555
3.756	6047	3.756	7067	3.756	5572	3.756	5590
3.762	5878	3.762	7068	3.762	5597	3.762	5671
3.768	5895	3.768	7142	3.768	5599	3.768	5648
3.774	5813	3.774	7005	3.774	5605	3.774	5651
3.78	6090	3.78	7157	3.78	5598	3.78	5676
3.786	5972	3.786	7120	3.786	5518	3.786	5438
3.792	6015	3.792	7059	3.792	5513	3.792	5549
3.798	6112	3.798	7337	3.798	5730	3.798	5600
3.804	5852	3.804	7121	3.804	5621	3.804	5634
3.81	5899	3.81	6960	3.81	5690	3.81	5620
3.816	6158	3.816	7182	3.816	5728	3.816	5686
3.822	5916	3.822	7210	3.822	5604	3.822	5649
3.828	6108	3.828	7387	3.828	5658	3.828	5833
3.834	6185	3.834	7437	3.834	5735	3.834	5766
3.84	5917	3.84	7152	3.84	5535	3.84	5646
3.846	5943	3.846	7131	3.846	5512	3.846	5654
3.852	5873	3.852	7031	3.852	5551	3.852	5464
3.858	5740	3.858	7075	3.858	5455	3.858	5465
3.864	5961	3.864	7199	3.864	5487	3.864	5627
3.87	5892	3.87	7075	3.87	5423	3.87	5492
3.876	6022	3.876	7241	3.876	5469	3.876	5524
3.882	6039	3.882	7200	3.882	5575	3.882	5612
3.888	5919	3.888	7140	3.888	5518	3.888	5622
3.894	5973	3.894	6999	3.894	5512	3.894	5634
3.9	5787	3.9	6912	3.9	5334	3.9	5504
3.906	5860	3.906	6994	3.906	5383	3.906	5483
3.912	5755	3.912	7047	3.912	5421	3.912	5542
3.918	5876	3.918	7153	3.918	5431	3.918	5603
3.924	5857	3.924	7119	3.924	5375	3.924	5607
3.93	5856	3.93	7142	3.93	5497	3.93	5608
3.936	5928	3.936	7093	3.936	5524	3.936	5493
3.942	6040	3.942	7066	3.942	5597	3.942	5560
3.948	6069	3.948	7300	3.948	5642	3.948	5596
3.954	5933	3.954	7208	3.954	5603	3.954	5509
3.96	5915	3.96	7139	3.96	5556	3.96	5492
3.966	5843	3.966	6955	3.966	5356	3.966	5436
3.972	5844	3.972	6892	3.972	5365	3.972	5416
3.978	5876	3.978	7196	3.978	5603	3.978	5485
3.984	5996	3.984	7255	3.984	5658	3.984	5657
3.99	6004	3.99	7141	3.99	5540	3.99	5573
3.996	6024	3.996	7060	3.996	5392	3.996	5437
4.002	5845	4.002	7082	4.002	5415	4.002	5418
4.008	5898	4.008	7148	4.008	5480	4.008	5594
4.014	5994	4.014	7056	4.014	5403	4.014	5505
4.02	5942	4.02	7023	4.02	5317	4.02	5503
4.026	5980	4.026	7137	4.026	5508	4.026	5622
4.032	5818	4.032	6870	4.032	5360	4.032	5466
4.038	5791	4.038	7144	4.038	5415	4.038	5503
4.044	5944	4.044	7149	4.044	5414	4.044	5570
4.05	6108	4.05	7262	4.05	5552	4.05	5670
4.056	6082	4.056	7301	4.056	5562	4.056	5618
4.062	5873	4.062	7073	4.062	5491	4.062	5538
4.068	5828	4.068	7186	4.068	5434	4.068	5542
4.074	5868	4.074	7024	4.074	5405	4.074	5533
4.08	5916	4.08	7047	4.08	5464	4.08	5613
4.086	5863	4.086	7028	4.086	5403	4.086	5544
4.092	5799	4.092	6987	4.092	5395	4.092	5334
4.098	5746	4.098	7046	4.098	5376	4.098	5421
4.104	5759	4.104	7008	4.104	5350	4.104	5504
4.11	5774	4.11	7060	4.11	5387	4.11	5526
4.116	5894	4.116	7177	4.116	5464	4.116	5545
4.122	5909	4.122	7048	4.122	5428	4.122	5489
4.128	5970	4.128	7078	4.128	5427	4.128	5507
4.134	5888	4.134	7000	4.134	5368	4.134	5397
4.14	5810	4.14	6869	4.14	5290	4.14	5370
4.146	5736	4.146	6962	4.146	5383	4.146	5452
4.152	5896	4.152	7004	4.152	5502	4.152	5574
4.158	5894	4.158	7105	4.158	5448	4.158	5601
4.164	5874	4.164	7139	4.164	5498	4.164	5573
4.17	5799	4.17	6954	4.17	5296	4.17	5443
4.176	5872	4.176	7102	4.176	5446	4.176	5533
4.182	5862	4.182	7176	4.182	5560	4.182	5465
4.188	5861	4.188	7083	4.188	5416	4.188	5480
4.194	5893	4.194	6964	4.194	5444	4.194	5551
4.2	5693	4.2	6844	4.2	5346	4.2	5422
4.206	5736	4.206	6838	4.206	5393	4.206	5483
4.212	5813	4.212	7114	4.212	5509	4.212	5556
4.218	5926	4.218	7254	4.218	5443	4.218	5587
4.224	5769	4.224	6968	4.224	5180	4.224	5405
4.23	5695	4.23	6908	4.23	5269	4.23	5403
4.236	5716	4.236	7001	4.236	5479	4.236	5524
4.242	5831	4.242	7095	4.242	5416	4.242	5588
4.248	5816	4.248	7068	4.248	5379	4.248	5432
4.254	5921	4.254	7002	4.254	5472	4.254	5408
4.26	5776	4.26	6942	4.26	5309	4.26	5417
4.266	5827	4.266	6942	4.266	5302	4.266	5461
4.272	5902	4.272	6937	4.272	5294	4.272	5434
4.278	5882	4.278	7038	4.278	5378	4.278	5365
4.284	5771	4.284	6908	4.284	5327	4.284	5289
4.29	5734	4.29	6807	4.29	5421	4.29	5426
4.296	5814	4.296	6903	4.296	5457	4.296	5548
4.302	5786	4.302	6900	4.302	5412	4.302	5386
4.308	5788	4.308	6898	4.308	5482	4.308	5320
4.314	5926	4.314	6990	4.314	5497	4.314	5396
4.32	5869	4.32	7025	4.32	5480	4.32	5501
4.326	5796	4.326	7078	4.326	5496	4.326	5468
4.332	5831	4.332	7058	4.332	5401	4.332	5341
4.338	5715	4.338	6933	4.338	5325	4.338	5372
4.344	5713	4.344	6991	4.344	5358	4.344	5370
4.35	5714	4.35	7070	4.35	5233	4.35	5327
4.356	5755	4.356	7020	4.356	5272	4.356	5477
4.362	5692	4.362	6963	4.362	5400	4.362	5556
4.368	5593	4.368	6843	4.368	5395	4.368	5363
4.374	5727	4.374	6894	4.374	5396	4.374	5325
4.38	5781	4.38	6943	4.38	5406	4.38	5396
4.386	5837	4.386	6997	4.386	5457	4.386	5470
4.392	5819	4.392	6989	4.392	5400	4.392	5421
4.398	5817	4.398	6975	4.398	5334	4.398	5385
4.404	5798	4.404	7039	4.404	5321	4.404	5300
4.41	5621	4.41	6883	4.41	5240	4.41	5210
4.416	5634	4.416	6824	4.416	5349	4.416	5229
4.422	5761	4.422	6894	4.422	5377	4.422	5350
4.428	5826	4.428	6960	4.428	5368	4.428	5438
4.434	5755	4.434	6994	4.434	5361	4.434	5493
4.44	5732	4.44	6980	4.44	5372	4.44	5644
4.446	5755	4.446	6955	4.446	5386	4.446	5530
4.452	5744	4.452	6911	4.452	5231	4.452	5238
4.458	5769	4.458	6967	4.458	5267	4.458	5234
4.464	5830	4.464	6968	4.464	5312	4.464	5379
4.47	5835	4.47	6997	4.47	5307	4.47	5443
4.476	5749	4.476	7081	4.476	5354	4.476	5616
4.482	5743	4.482	7094	4.482	5328	4.482	5678
4.488	5728	4.488	7083	4.488	5347	4.488	5489
4.494	5712	4.494	7040	4.494	5441	4.494	5461
4.5	5658	4.5	7042	4.5	5426	4.5	5380
4.506	5649	4.506	6989	4.506	5380	4.506	5344
4.512	5616	4.512	6949	4.512	5344	4.512	5383
4.518	5666	4.518	6958	4.518	5274	4.518	5422
4.524	5731	4.524	7033	4.524	5284	4.524	5429
4.53	5682	4.53	7136	4.53	5311	4.53	5407
4.536	5679	4.536	7136	4.536	5318	4.536	5351
4.542	5745	4.542	7192	4.542	5350	4.542	5360
4.548	5823	4.548	7327	4.548	5407	4.548	5426
4.554	5806	4.554	7230	4.554	5413	4.554	5481
4.56	5821	4.56	7091	4.56	5357	4.56	5493
4.566	5762	4.566	6933	4.566	5260	4.566	5388
4.572	5673	4.572	6960	4.572	5394	4.572	5341
4.578	5725	4.578	7044	4.578	5422	4.578	5399
4.584	5681	4.584	6874	4.584	5289	4.584	5367
4.59	5747	4.59	7025	4.59	5406	4.59	5418
4.596	5853	4.596	7082	4.596	5430	4.596	5503
4.602	5877	4.602	7006	4.602	5352	4.602	5441
4.608	5818	4.608	6973	4.608	5341	4.608	5258
4.614	5743	4.614	6927	4.614	5252	4.614	5197
4.62	5754	4.62	6953	4.62	5227	4.62	5364
4.626	5689	4.626	6873	4.626	5263	4.626	5372
4.632	5585	4.632	6838	4.632	5296	4.632	5262
4.638	5632	4.638	6943	4.638	5374	4.638	5303
4.644	5770	4.644	7011	4.644	5340	4.644	5410
4.65	5789	4.65	6928	4.65	5317	4.65	5370
4.656	5701	4.656	6933	4.656	5275	4.656	5336
4.662	5716	4.662	7005	4.662	5237	4.662	5295
4.668	5789	4.668	6982	4.668	5272	4.668	5293
4.674	5810	4.674	6878	4.674	5246	4.674	5342
4.68	5715	4.68	6973	4.68	5275	4.68	5368
4.686	5728	4.686	7045	4.686	5296	4.686	5383
4.692	5641	4.692	6842	4.692	5212	4.692	5239
4.698	5686	4.698	6936	4.698	5238	4.698	5257
4.704	5846	4.704	6983	4.704	5242	4.704	5245
4.71	5853	4.71	6980	4.71	5250	4.71	5278
4.716	5776	4.716	6956	4.716	5211	4.716	5351
4.722	5706	4.722	6849	4.722	5086	4.722	5302
4.728	5806	4.728	6980	4.728	5188	4.728	5322
4.734	5727	4.734	6866	4.734	5211	4.734	5310
4.74	5712	4.74	6708	4.74	5226	4.74	5346
4.746	5613	4.746	6736	4.746	5262	4.746	5300
4.752	5673	4.752	6809	4.752	5262	4.752	5319
4.758	5745	4.758	6910	4.758	5221	4.758	5256
4.764	5766	4.764	7019	4.764	5305	4.764	5377
4.77	5811	4.77	7063	4.77	5377	4.77	5456
4.776	5788	4.776	7056	4.776	5402	4.776	5417
4.782	5594	4.782	6973	4.782	5290	4.782	5279
4.788	5552	4.788	6917	4.788	5131	4.788	5186
4.794	5735	4.794	6942	4.794	5234	4.794	5313
4.8	5610	4.8	6857	4.8	5212	4.8	5216
4.806	5593	4.806	6829	4.806	5127	4.806	5189
4.812	5633	4.812	6843	4.812	5206	4.812	5254
4.818	5639	4.818	6843	4.818	5241	4.818	5222
4.824	5548	4.824	6874	4.824	5168	4.824	5178
4.83	5547	4.83	6961	4.83	5155	4.83	5250
4.836	5625	4.836	6994	4.836	5355	4.836	5262
4.842	5656	4.842	6920	4.842	5330	4.842	5258
4.848	5699	4.848	6860	4.848	5263	4.848	5169
4.854	5724	4.854	6915	4.854	5267	4.854	5225
4.86	5801	4.86	7030	4.86	5272	4.86	5333
4.866	5689	4.866	6835	4.866	5204	4.866	5214
4.872	5557	4.872	6708	4.872	5080	4.872	5146
4.878	5696	4.878	6909	4.878	5271	4.878	5367
4.884	5781	4.884	6986	4.884	5320	4.884	5326
4.89	5721	4.89	6886	4.89	5292	4.89	5242
4.896	5789	4.896	6965	4.896	5305	4.896	5321
4.902	5814	4.902	6965	4.902	5109	4.902	5288
4.908	5852	4.908	7052	4.908	5144	4.908	5246
4.914	5728	4.914	6871	4.914	5186	4.914	5146
4.92	5681	4.92	6764	4.92	5158	4.92	5203
4.926	5648	4.926	6796	4.926	5167	4.926	5241
4.932	5731	4.932	6864	4.932	5168	4.932	5282
4.938	5710	4.938	6912	4.938	5238	4.938	5293
4.944	5554	4.944	6921	4.944	5154	4.944	5298
4.95	5563	4.95	6928	4.95	5117	4.95	5204
4.956	5726	4.956	6967	4.956	5146	4.956	5222
4.962	5712	4.962	6945	4.962	5228	4.962	5225
4.968	5613	4.968	6871	4.968	5247	4.968	5176
4.974	5742	4.974	7014	4.974	5201	4.974	5228
4.98	5686	4.98	6926	4.98	5180	4.98	5153
4.986	5698	4.986	6860	4.986	5100	4.986	5213
4.992	5725	4.992	6932	4.992	5221	4.992	5266
4.998	5618	4.998	6903	4.998	5095	4.998	5175
5.004	5578	5.004	6864	5.004	5080	5.004	5087
5.01	5610	5.01	6868	5.01	5145	5.01	5201
5.016	5671	5.016	6968	5.016	5297	5.016	5225
5.022	5623	5.022	6898	5.022	5289	5.022	5231
5.028	5651	5.028	6928	5.028	5220	5.028	5228
5.034	5702	5.034	7066	5.034	5265	5.034	5225
5.04	5574	5.04	7030	5.04	5194	5.04	5196
5.046	5561	5.046	6892	5.046	5074	5.046	5064
5.052	5687	5.052	6860	5.052	5265	5.052	5133
5.058	5490	5.058	6774	5.058	5077	5.058	5168
5.064	5613	5.064	6827	5.064	5110	5.064	5304
5.07	5703	5.07	6802	5.07	5119	5.07	5226
5.076	5653	5.076	6992	5.076	5135	5.076	5227
5.082	5538	5.082	7003	5.082	5064	5.082	5298
5.088	5619	5.088	6921	5.088	5112	5.088	5307
5.094	5678	5.094	6946	5.094	5141	5.094	5242
5.1	5639	5.1	6897	5.1	5239	5.1	5293
5.106	5557	5.106	6970	5.106	5175	5.106	5267
5.112	5603	5.112	7007	5.112	5172	5.112	5203
5.118	5710	5.118	6976	5.118	5221	5.118	5287
5.124	5702	5.124	6999	5.124	5243	5.124	5282
5.13	5543	5.13	6925	5.13	5188	5.13	5185
5.136	5508	5.136	6855	5.136	5112	5.136	5134
5.142	5613	5.142	6785	5.142	5097	5.142	5155
5.148	5629	5.148	6966	5.148	5175	5.148	5223
5.154	5782	5.154	6899	5.154	5148	5.154	5154
5.16	5617	5.16	6881	5.16	5159	5.16	5189
5.166	5556	5.166	6853	5.166	5107	5.166	5173
5.172	5689	5.172	6895	5.172	5223	5.172	5246
5.178	5564	5.178	6818	5.178	5217	5.178	5245
5.184	5630	5.184	7002	5.184	5223	5.184	5189
5.19	5468	5.19	6883	5.19	5123	5.19	5096
5.196	5670	5.196	6887	5.196	5170	5.196	5199
5.202	5611	5.202	6948	5.202	5173	5.202	5148
5.208	5501	5.208	6803	5.208	5211	5.208	5033
5.214	5438	5.214	6825	5.214	5082	5.214	5141
5.22	5609	5.22	7059	5.22	5213	5.22	5229
5.226	5719	5.226	7048	5.226	5275	5.226	5230
5.232	5684	5.232	6980	5.232	5338	5.232	5212
5.238	5562	5.238	6876	5.238	5242	5.238	5172
5.244	5556	5.244	6932	5.244	5205	5.244	5221
5.25	5591	5.25	6913	5.25	5291	5.25	5348
5.256	5632	5.256	7008	5.256	5215	5.256	5200
5.262	5537	5.262	6907	5.262	5135	5.262	5147
5.268	5627	5.268	6828	5.268	5144	5.268	5165
5.274	5662	5.274	6974	5.274	5154	5.274	5138
5.28	5646	5.28	6822	5.28	5157	5.28	5124
5.286	5614	5.286	6908	5.286	5190	5.286	5246
5.292	5625	5.292	6872	5.292	5269	5.292	5237
5.298	5647	5.298	6979	5.298	5196	5.298	5121
5.304	5665	5.304	6896	5.304	5182	5.304	5238
5.31	5528	5.31	6845	5.31	5079	5.31	5204
5.316	5574	5.316	6939	5.316	5007	5.316	5091
5.322	5568	5.322	6952	5.322	5098	5.322	5104
5.328	5518	5.328	6821	5.328	5034	5.328	5047
5.334	5559	5.334	6849	5.334	5192	5.334	5207
5.34	5525	5.34	6843	5.34	5170	5.34	5189
5.346	5548	5.346	6841	5.346	5085	5.346	5015
5.352	5585	5.352	6870	5.352	5111	5.352	5041
5.358	5675	5.358	6881	5.358	5155	5.358	5217
5.364	5544	5.364	6842	5.364	5102	5.364	4999
5.37	5487	5.37	6815	5.37	5089	5.37	5102
5.376	5530	5.376	6803	5.376	5022	5.376	5138
5.382	5580	5.382	6809	5.382	5102	5.382	5182
5.388	5506	5.388	6734	5.388	5115	5.388	5186
5.394	5705	5.394	6809	5.394	5190	5.394	5194
5.4	5653	5.4	6906	5.4	5218	5.4	5148
5.406	5450	5.406	6853	5.406	5084	5.406	5119
5.412	5477	5.412	6852	5.412	5167	5.412	5178
5.418	5487	5.418	6907	5.418	5018	5.418	5194
5.424	5564	5.424	6890	5.424	5211	5.424	5265
5.43	5438	5.43	6740	5.43	5126	5.43	5039
5.436	5565	5.436	6989	5.436	5166	5.436	5105
5.442	5509	5.442	6927	5.442	5001	5.442	5128
5.448	5543	5.448	6852	5.448	5132	5.448	5060
5.454	5658	5.454	7019	5.454	5296	5.454	5137
5.46	5539	5.46	6971	5.46	5094	5.46	5053
5.466	5464	5.466	6809	5.466	5097	5.466	5015
5.472	5470	5.472	6982	5.472	5054	5.472	5080
5.478	5425	5.478	6815	5.478	5142	5.478	5052
5.484	5585	5.484	7052	5.484	5215	5.484	5288
5.49	5580	5.49	7122	5.49	5149	5.49	5190
5.496	5677	5.496	7197	5.496	5202	5.496	5122
5.502	5751	5.502	7366	5.502	5259	5.502	5274
5.508	5750	5.508	7490	5.508	5201	5.508	5199
5.514	5516	5.514	7294	5.514	5053	5.514	4998
5.52	5711	5.52	7266	5.52	5156	5.52	5199
5.526	5603	5.526	7149	5.526	5172	5.526	5299
5.532	5595	5.532	6954	5.532	5023	5.532	5161
5.538	5685	5.538	6986	5.538	5129	5.538	5176
5.544	5584	5.544	6861	5.544	5107	5.544	5037
5.55	5655	5.55	6968	5.55	5194	5.55	5197
5.556	5540	5.556	6763	5.556	5120	5.556	5040
5.562	5644	5.562	6840	5.562	4961	5.562	5155
5.568	5533	5.568	6946	5.568	4913	5.568	5093
5.574	5524	5.574	6818	5.574	4966	5.574	5139
5.58	5532	5.58	6881	5.58	5049	5.58	5103
5.586	5593	5.586	7135	5.586	5096	5.586	5138
5.592	5716	5.592	7064	5.592	5158	5.592	5163
5.598	5599	5.598	7016	5.598	5119	5.598	5202
5.604	5550	5.604	6936	5.604	5015	5.604	5108
5.61	5299	5.61	6875	5.61	4897	5.61	4942
5.616	5632	5.616	7126	5.616	5211	5.616	5226
5.622	5477	5.622	6957	5.622	5008	5.622	5032
5.628	5478	5.628	6771	5.628	4986	5.628	5013
5.634	5589	5.634	6984	5.634	5070	5.634	4982
5.64	5438	5.64	6711	5.64	4971	5.64	5051
5.646	5512	5.646	6866	5.646	4923	5.646	5026
5.652	5622	5.652	6957	5.652	5043	5.652	5064
5.658	5511	5.658	6924	5.658	4989	5.658	5127
5.664	5564	5.664	6847	5.664	5051	5.664	5041
5.67	5547	5.67	6946	5.67	5106	5.67	5126
5.676	5482	5.676	6846	5.676	5049	5.676	5037
5.682	5433	5.682	6796	5.682	4985	5.682	5172
5.688	5547	5.688	7002	5.688	5079	5.688	5175
5.694	5569	5.694	6899	5.694	5018	5.694	5082
5.7	5570	5.7	6887	5.7	5118	5.7	5021
5.706	5414	5.706	6758	5.706	4973	5.706	5047
5.712	5421	5.712	6938	5.712	4942	5.712	5093
5.718	5540	5.718	6961	5.718	4998	5.718	5015
5.724	5520	5.724	6862	5.724	4976	5.724	4977
5.73	5384	5.73	6795	5.73	4767	5.73	5047
5.736	5546	5.736	6873	5.736	4973	5.736	4971
5.742	5470	5.742	6893	5.742	4988	5.742	4907
5.748	5510	5.748	6710	5.748	5037	5.748	5024
5.754	5602	5.754	6748	5.754	5069	5.754	5084
5.76	5471	5.76	6912	5.76	5011	5.76	5073
5.766	5529	5.766	6781	5.766	5020	5.766	5017
5.772	5455	5.772	6778	5.772	4975	5.772	5042
5.778	5686	5.778	6892	5.778	5138	5.778	5077
5.784	5343	5.784	6854	5.784	4939	5.784	4772
5.79	5576	5.79	6805	5.79	5022	5.79	5051
5.796	5464	5.796	6679	5.796	4905	5.796	5120
5.802	5471	5.802	6782	5.802	4930	5.802	4966
5.808	5605	5.808	7042	5.808	5119	5.808	5140
5.814	5414	5.814	6942	5.814	4992	5.814	5079
5.82	5422	5.82	6895	5.82	4959	5.82	4989
5.826	5436	5.826	6820	5.826	4911	5.826	4987
5.832	5346	5.832	6798	5.832	4945	5.832	4854
5.838	5359	5.838	6814	5.838	4966	5.838	4961
5.844	5421	5.844	6745	5.844	4943	5.844	5004
5.85	5537	5.85	6837	5.85	4943	5.85	4903
5.856	5543	5.856	6881	5.856	4918	5.856	5075
5.862	5548	5.862	6895	5.862	5120	5.862	5028
5.868	5544	5.868	6887	5.868	5085	5.868	5184
5.874	5406	5.874	6849	5.874	4923	5.874	5083
5.88	5498	5.88	6794	5.88	4829	5.88	4997
5.886	5367	5.886	6842	5.886	4861	5.886	5015
5.892	5574	5.892	7162	5.892	4978	5.892	5113
5.898	5504	5.898	6828	5.898	4999	5.898	4998
5.904	5559	5.904	7004	5.904	5073	5.904	5055
5.91	5411	5.91	6835	5.91	4860	5.91	4891
5.916	5378	5.916	6817	5.916	4891	5.916	5038
5.922	5575	5.922	6953	5.922	5035	5.922	5052
5.928	5492	5.928	6811	5.928	4804	5.928	4906
5.934	5457	5.934	6777	5.934	4950	5.934	5046
5.94	5527	5.94	6927	5.94	4962	5.94	5171
5.946	5684	5.946	6829	5.946	5031	5.946	5034
5.952	5484	5.952	6932	5.952	5208	5.952	5048
5.958	5611	5.958	6996	5.958	5053	5.958	5067
5.964	5579	5.964	6932	5.964	5116	5.964	5025
5.97	5475	5.97	7077	5.97	5078	5.97	5036
5.976	5661	5.976	6934	5.976	4918	5.976	4918
5.982	5597	5.982	6766	5.982	4980	5.982	4982
5.988	5564	5.988	6878	5.988	5030	5.988	5050
5.994	5502	5.994	6680	5.994	4920	5.994	5014
6	5485	6	6718	6	4819	6	4842
6.006	5461	6.006	6691	6.006	5044	6.006	5025
6.012	5432	6.012	6866	6.012	4977	6.012	4970
6.018	5463	6.018	6863	6.018	4824	6.018	4854
6.024	5309	6.024	6781	6.024	4897	6.024	4802
6.03	5550	6.03	6781	6.03	4858	6.03	5073
6.036	5507	6.036	6904	6.036	5135	6.036	5014
6.042	5442	6.042	6956	6.042	4910	6.042	4956
6.048	5439	6.048	6795	6.048	4977	6.048	4993
6.054	5349	6.054	6738	6.054	4870	6.054	5013
6.06	5477	6.06	6928	6.06	4925	6.06	5116
6.066	5351	6.066	6767	6.066	4978	6.066	4873
6.072	5313	6.072	6789	6.072	4873	6.072	4912
6.078	5504	6.078	6853	6.078	4958	6.078	4961
6.084	5417	6.084	6825	6.084	4843	6.084	4947
6.09	5637	6.09	6806	6.09	5030	6.09	4973
6.096	5359	6.096	6745	6.096	4955	6.096	4827
6.102	5448	6.102	6802	6.102	5020	6.102	4960
6.108	5502	6.108	6682	6.108	4891	6.108	5032
6.114	5410	6.114	6862	6.114	4832	6.114	5026
6.12	5210	6.12	6640	6.12	4765	6.12	4868
6.126	5469	6.126	6901	6.126	5037	6.126	4910
6.132	5466	6.132	6769	6.132	4936	6.132	4960
6.138	5543	6.138	6929	6.138	4904	6.138	5050
6.144	5188	6.144	6781	6.144	4968	6.144	5048
6.15	5434	6.15	6823	6.15	4804	6.15	4828
6.156	5530	6.156	6937	6.156	4851	6.156	4967
6.162	5283	6.162	6902	6.162	4939	6.162	4954
6.168	5508	6.168	6798	6.168	4867	6.168	4989
6.174	5538	6.174	7013	6.174	5083	6.174	5025
6.18	5361	6.18	6751	6.18	4850	6.18	4937
6.186	5437	6.186	6977	6.186	4975	6.186	5041
6.192	5322	6.192	6659	6.192	4948	6.192	4916
6.198	5598	6.198	6929	6.198	4973	6.198	4850
6.204	5406	6.204	6761	6.204	4946	6.204	4933
6.21	5359	6.21	6693	6.21	4964	6.21	4918
6.216	5347	6.216	6723	6.216	4832	6.216	4841
6.222	5551	6.222	6950	6.222	5056	6.222	4860
6.228	5457	6.228	6621	6.228	4881	6.228	4982
6.234	5432	6.234	6854	6.234	4912	6.234	4903
6.24	5470	6.24	6770	6.24	4828	6.24	4811
6.246	5398	6.246	6976	6.246	4957	6.246	4921
6.252	5465	6.252	6873	6.252	4846	6.252	4884
6.258	5252	6.258	6641	6.258	4833	6.258	4844
6.264	5481	6.264	6756	6.264	4989	6.264	4927
6.27	5666	6.27	6945	6.27	5098	6.27	5059
6.276	5513	6.276	6862	6.276	4965	6.276	5034
6.282	5377	6.282	6725	6.282	4918	6.282	4929
6.288	5429	6.288	6885	6.288	4996	6.288	4941
6.294	5290	6.294	6608	6.294	4879	6.294	4814
6.3	5280	6.3	6602	6.3	4856	6.3	4829
6.306	5273	6.306	6703	6.306	4967	6.306	4771
6.312	5315	6.312	6817	6.312	4790	6.312	5018
6.318	5524	6.318	6968	6.318	4946	6.318	4897
6.324	5377	6.324	6668	6.324	4829	6.324	4787
6.33	5448	6.33	6879	6.33	4893	6.33	4827
6.336	5208	6.336	6618	6.336	4755	6.336	4718
6.342	5432	6.342	6901	6.342	4905	6.342	4978
6.348	5369	6.348	6780	6.348	4817	6.348	4901
6.354	5236	6.354	6605	6.354	4942	6.354	4817
6.36	5429	6.36	6792	6.36	4995	6.36	4819
6.366	5422	6.366	6780	6.366	5025	6.366	4934
6.372	5355	6.372	6737	6.372	4779	6.372	4885
6.378	5323	6.378	6879	6.378	4843	6.378	4852
6.384	5296	6.384	6821	6.384	4941	6.384	4980
6.39	5370	6.39	6794	6.39	4951	6.39	4860
6.396	5431	6.396	6807	6.396	4791	6.396	4825
6.402	5422	6.402	6834	6.402	4862	6.402	4888
6.408	5218	6.408	6800	6.408	4805	6.408	4878
6.414	5434	6.414	6823	6.414	4721	6.414	4780
6.42	5240	6.42	6687	6.42	4783	6.42	4887
6.426	5227	6.426	6705	6.426	4861	6.426	4917
6.432	5322	6.432	6699	6.432	4824	6.432	4950
6.438	5396	6.438	6869	6.438	4960	6.438	4944
6.444	5205	6.444	6556	6.444	4821	6.444	4814
6.45	5300	6.45	6628	6.45	4975	6.45	4750
6.456	5202	6.456	6522	6.456	4738	6.456	4677
6.462	5356	6.462	6660	6.462	4844	6.462	4889
6.468	5441	6.468	6678	6.468	4877	6.468	4840
6.474	5402	6.474	6601	6.474	4927	6.474	4733
6.48	5333	6.48	6817	6.48	4895	6.48	4924
6.486	5270	6.486	6690	6.486	4778	6.486	4850
6.492	5292	6.492	6495	6.492	4723	6.492	4626
6.498	5441	6.498	6555	6.498	4899	6.498	4724
6.504	5370	6.504	6733	6.504	4867	6.504	4899
6.51	5371	6.51	6683	6.51	4789	6.51	4822
6.516	5302	6.516	6657	6.516	4783	6.516	4851
6.522	5409	6.522	6721	6.522	4981	6.522	4893
6.528	5350	6.528	6506	6.528	4855	6.528	4847
6.534	5241	6.534	6454	6.534	4657	6.534	4827
6.54	5377	6.54	6649	6.54	4849	6.54	4915
6.546	5320	6.546	6506	6.546	4768	6.546	4781
6.552	5293	6.552	6702	6.552	4847	6.552	4957
6.558	5370	6.558	6639	6.558	4871	6.558	4845
6.564	5288	6.564	6763	6.564	4837	6.564	4950
6.57	5288	6.57	6539	6.57	4782	6.57	4828
6.576	5207	6.576	6690	6.576	4728	6.576	4732
6.582	5189	6.582	6729	6.582	4866	6.582	4756
6.588	5313	6.588	6698	6.588	4846	6.588	4803
6.594	5367	6.594	6689	6.594	4851	6.594	4939
6.6	5352	6.6	6547	6.6	4717	6.6	4750
6.606	5296	6.606	6631	6.606	4759	6.606	4809
6.612	5339	6.612	6751	6.612	4837	6.612	4936
6.618	5224	6.618	6546	6.618	4676	6.618	4859
6.624	5346	6.624	6742	6.624	4842	6.624	4969
6.63	5413	6.63	6708	6.63	4888	6.63	4958
6.636	5235	6.636	6602	6.636	4852	6.636	4915
6.642	5289	6.642	6680	6.642	4809	6.642	4826
6.648	5262	6.648	6733	6.648	4914	6.648	4829
6.654	5184	6.654	6606	6.654	4780	6.654	4773
6.66	5245	6.66	6735	6.66	4803	6.66	4793
6.666	5278	6.666	6716	6.666	4793	6.666	4783
6.672	5287	6.672	6696	6.672	4733	6.672	4722
6.678	5231	6.678	6547	6.678	4770	6.678	4728
6.684	5287	6.684	6683	6.684	4793	6.684	4824
6.69	5218	6.69	6605	6.69	4793	6.69	4698
6.696	5186	6.696	6551	6.696	4775	6.696	4669
6.702	5144	6.702	6444	6.702	4748	6.702	4644
6.708	5307	6.708	6515	6.708	4775	6.708	4784
6.714	5300	6.714	6571	6.714	4692	6.714	4924
6.72	5314	6.72	6671	6.72	4766	6.72	4791
6.726	5385	6.726	6823	6.726	4826	6.726	4879
6.732	5291	6.732	6535	6.732	4723	6.732	4842
6.738	5316	6.738	6531	6.738	4739	6.738	4773
6.744	5364	6.744	6611	6.744	4802	6.744	4773
6.75	5336	6.75	6576	6.75	4882	6.75	4642
6.756	5314	6.756	6559	6.756	4733	6.756	4700
6.762	5224	6.762	6610	6.762	4634	6.762	4797
6.768	5168	6.768	6528	6.768	4625	6.768	4718
6.774	5361	6.774	6514	6.774	4780	6.774	4837
6.78	5232	6.78	6615	6.78	4663	6.78	4752
6.786	5237	6.786	6482	6.786	4547	6.786	4633
6.792	5210	6.792	6574	6.792	4671	6.792	4840
6.798	5272	6.798	6628	6.798	4767	6.798	4836
6.804	5291	6.804	6710	6.804	4795	6.804	4801
6.81	5321	6.81	6641	6.81	4674	6.81	4716
6.816	5262	6.816	6623	6.816	4638	6.816	4724
6.822	5248	6.822	6665	6.822	4645	6.822	4730
6.828	5235	6.828	6588	6.828	4762	6.828	4806
6.834	5371	6.834	6504	6.834	4770	6.834	4816
6.84	5287	6.84	6694	6.84	4827	6.84	4850
6.846	5089	6.846	6512	6.846	4573	6.846	4638
6.852	5247	6.852	6523	6.852	4651	6.852	4730
6.858	5304	6.858	6627	6.858	4737	6.858	4763
6.864	5282	6.864	6652	6.864	4743	6.864	4794
6.87	5274	6.87	6416	6.87	4618	6.87	4627
6.876	5211	6.876	6397	6.876	4727	6.876	4670
6.882	5164	6.882	6565	6.882	4761	6.882	4741
6.888	5167	6.888	6538	6.888	4716	6.888	4711
6.894	5326	6.894	6649	6.894	4688	6.894	4805
6.9	5426	6.9	6729	6.9	4778	6.9	4777
6.906	5152	6.906	6499	6.906	4717	6.906	4725
6.912	5261	6.912	6781	6.912	4766	6.912	4870
6.918	5287	6.918	6614	6.918	4705	6.918	4801
6.924	5290	6.924	6482	6.924	4657	6.924	4665
6.93	5208	6.93	6608	6.93	4716	6.93	4705
6.936	5260	6.936	6652	6.936	4718	6.936	4731
6.942	5269	6.942	6589	6.942	4716	6.942	4680
6.948	5201	6.948	6529	6.948	4702	6.948	4788
6.954	5177	6.954	6395	6.954	4519	6.954	4685
6.96	5130	6.96	6419	6.96	4637	6.96	4665
6.966	5190	6.966	6480	6.966	4703	6.966	4713
6.972	5263	6.972	6607	6.972	4784	6.972	4744
6.978	5274	6.978	6549	6.978	4759	6.978	4693
6.984	5331	6.984	6575	6.984	4760	6.984	4709
6.99	5139	6.99	6402	6.99	4638	6.99	4613
6.996	5069	6.996	6419	6.996	4647	6.996	4574
7.002	5243	7.002	6647	7.002	4816	7.002	4732
7.008	5328	7.008	6687	7.008	4831	7.008	4736
7.014	5415	7.014	6612	7.014	4687	7.014	4696
7.02	5307	7.02	6478	7.02	4544	7.02	4643
7.026	5236	7.026	6438	7.026	4662	7.026	4703
7.032	5289	7.032	6618	7.032	4689	7.032	4690
7.038	5258	7.038	6669	7.038	4687	7.038	4656
7.044	5241	7.044	6624	7.044	4735	7.044	4566
7.05	5200	7.05	6602	7.05	4850	7.05	4712
7.056	5235	7.056	6541	7.056	4667	7.056	4674
7.062	5242	7.062	6562	7.062	4785	7.062	4714
7.068	5177	7.068	6684	7.068	4806	7.068	4609
7.074	5125	7.074	6560	7.074	4719	7.074	4741
7.08	5232	7.08	6489	7.08	4706	7.08	4750
7.086	5161	7.086	6341	7.086	4648	7.086	4677
7.092	5225	7.092	6511	7.092	4776	7.092	4715
7.098	5285	7.098	6650	7.098	4725	7.098	4674
7.104	5192	7.104	6498	7.104	4655	7.104	4605
7.11	5160	7.11	6335	7.11	4611	7.11	4587
7.116	5244	7.116	6465	7.116	4669	7.116	4635
7.122	5260	7.122	6482	7.122	4601	7.122	4672
7.128	5231	7.128	6561	7.128	4601	7.128	4653
7.134	5275	7.134	6554	7.134	4658	7.134	4602
7.14	5318	7.14	6582	7.14	4649	7.14	4694
7.146	5161	7.146	6574	7.146	4661	7.146	4660
7.152	5068	7.152	6430	7.152	4544	7.152	4632
7.158	5044	7.158	6333	7.158	4551	7.158	4608
7.164	5011	7.164	6302	7.164	4562	7.164	4559
7.17	5254	7.17	6573	7.17	4713	7.17	4656
7.176	5197	7.176	6463	7.176	4634	7.176	4516
7.182	5135	7.182	6467	7.182	4624	7.182	4566
7.188	5218	7.188	6418	7.188	4660	7.188	4624
7.194	5270	7.194	6358	7.194	4615	7.194	4624
7.2	5236	7.2	6469	7.2	4606	7.2	4678
7.206	5170	7.206	6539	7.206	4609	7.206	4607
7.212	5178	7.212	6465	7.212	4609	7.212	4653
7.218	5191	7.218	6463	7.218	4676	7.218	4623
7.224	5118	7.224	6560	7.224	4680	7.224	4625
7.23	5102	7.23	6431	7.23	4576	7.23	4572
7.236	5262	7.236	6552	7.236	4719	7.236	4663
7.242	5257	7.242	6595	7.242	4764	7.242	4668
7.248	5167	7.248	6534	7.248	4675	7.248	4603
7.254	5169	7.254	6558	7.254	4688	7.254	4558
7.26	5224	7.26	6576	7.26	4692	7.26	4626
7.266	5231	7.266	6558	7.266	4629	7.266	4665
7.272	5155	7.272	6410	7.272	4622	7.272	4603
7.278	5137	7.278	6479	7.278	4653	7.278	4584
7.284	5110	7.284	6493	7.284	4635	7.284	4635
7.29	5119	7.29	6439	7.29	4612	7.29	4596
7.296	5107	7.296	6417	7.296	4620	7.296	4599
7.302	5090	7.302	6423	7.302	4617	7.302	4596
7.308	5149	7.308	6504	7.308	4663	7.308	4577
7.314	5206	7.314	6454	7.314	4633	7.314	4537
7.32	5129	7.32	6279	7.32	4634	7.32	4537
7.326	5157	7.326	6399	7.326	4670	7.326	4720
7.332	5198	7.332	6492	7.332	4668	7.332	4730
7.338	5158	7.338	6454	7.338	4724	7.338	4670
7.344	5137	7.344	6478	7.344	4779	7.344	4660
7.35	5107	7.35	6481	7.35	4641	7.35	4545
7.356	5149	7.356	6417	7.356	4601	7.356	4522
7.362	5227	7.362	6518	7.362	4712	7.362	4673
7.368	5190	7.368	6531	7.368	4716	7.368	4645
7.374	5182	7.374	6530	7.374	4710	7.374	4587
7.38	5083	7.38	6353	7.38	4496	7.38	4442
7.386	5069	7.386	6306	7.386	4428	7.386	4427
7.392	5215	7.392	6405	7.392	4541	7.392	4562
7.398	5200	7.398	6415	7.398	4604	7.398	4663
7.404	5170	7.404	6378	7.404	4656	7.404	4665
7.41	5221	7.41	6364	7.41	4609	7.41	4595
7.416	5220	7.416	6392	7.416	4580	7.416	4570
7.422	5167	7.422	6346	7.422	4550	7.422	4603
7.428	5118	7.428	6382	7.428	4583	7.428	4649
7.434	5194	7.434	6566	7.434	4719	7.434	4732
7.44	5165	7.44	6485	7.44	4611	7.44	4619
7.446	5166	7.446	6428	7.446	4552	7.446	4551
7.452	5148	7.452	6482	7.452	4679	7.452	4653
7.458	5151	7.458	6359	7.458	4659	7.458	4586
7.464	5200	7.464	6439	7.464	4504	7.464	4613
7.47	5159	7.47	6452	7.47	4472	7.47	4719
7.476	5142	7.476	6372	7.476	4537	7.476	4624
7.482	5178	7.482	6445	7.482	4675	7.482	4561
7.488	5229	7.488	6519	7.488	4718	7.488	4534
7.494	5215	7.494	6526	7.494	4644	7.494	4602
7.5	5194	7.5	6510	7.5	4650	7.5	4648
7.506	5199	7.506	6490	7.506	4633	7.506	4548
7.512	5175	7.512	6460	7.512	4603	7.512	4498
7.518	5219	7.518	6488	7.518	4643	7.518	4622
7.524	5208	7.524	6520	7.524	4596	7.524	4642
7.53	5069	7.53	6404	7.53	4507	7.53	4497
7.536	5020	7.536	6349	7.536	4476	7.536	4455
7.542	5112	7.542	6366	7.542	4461	7.542	4554
7.548	5162	7.548	6432	7.548	4525	7.548	4608
7.554	5224	7.554	6486	7.554	4567	7.554	4611
7.56	5252	7.56	6545	7.56	4613	7.56	4616
7.566	5217	7.566	6660	7.566	4709	7.566	4677
7.572	5120	7.572	6509	7.572	4611	7.572	4582
7.578	5153	7.578	6426	7.578	4508	7.578	4437
7.584	5128	7.584	6505	7.584	4466	7.584	4537
7.59	5029	7.59	6484	7.59	4466	7.59	4606
7.596	4974	7.596	6317	7.596	4433	7.596	4479
7.602	5044	7.602	6310	7.602	4498	7.602	4449
7.608	5186	7.608	6373	7.608	4509	7.608	4539
7.614	5132	7.614	6338	7.614	4509	7.614	4532
7.62	5105	7.62	6371	7.62	4591	7.62	4590
7.626	5102	7.626	6499	7.626	4606	7.626	4605
7.632	5179	7.632	6525	7.632	4647	7.632	4607
7.638	5312	7.638	6391	7.638	4625	7.638	4634
7.644	5193	7.644	6413	7.644	4504	7.644	4644
7.65	5084	7.65	6516	7.65	4528	7.65	4581
7.656	5096	7.656	6514	7.656	4610	7.656	4606
7.662	5230	7.662	6487	7.662	4577	7.662	4607
7.668	5182	7.668	6506	7.668	4582	7.668	4646
7.674	5114	7.674	6514	7.674	4529	7.674	4535
7.68	5070	7.68	6466	7.68	4624	7.68	4482
7.686	5082	7.686	6322	7.686	4668	7.686	4472
7.692	5059	7.692	6418	7.692	4527	7.692	4500
7.698	4962	7.698	6468	7.698	4449	7.698	4569
7.704	5013	7.704	6451	7.704	4468	7.704	4560
7.71	5084	7.71	6398	7.71	4494	7.71	4492
7.716	5033	7.716	6341	7.716	4493	7.716	4473
7.722	4997	7.722	6292	7.722	4418	7.722	4494
7.728	5033	7.728	6315	7.728	4536	7.728	4482
7.734	5249	7.734	6515	7.734	4620	7.734	4602
7.74	5220	7.74	6519	7.74	4580	7.74	4561
7.746	5161	7.746	6495	7.746	4555	7.746	4515
7.752	5109	7.752	6394	7.752	4536	7.752	4530
7.758	5078	7.758	6278	7.758	4530	7.758	4479
7.764	5124	7.764	6531	7.764	4581	7.764	4479
7.77	5197	7.77	6522	7.77	4587	7.77	4544
7.776	5071	7.776	6376	7.776	4587	7.776	4574
7.782	5006	7.782	6382	7.782	4598	7.782	4529
7.788	5063	7.788	6351	7.788	4609	7.788	4531
7.794	5141	7.794	6500	7.794	4640	7.794	4635
7.8	5145	7.8	6424	7.8	4429	7.8	4553
7.806	5021	7.806	6312	7.806	4411	7.806	4489
7.812	4956	7.812	6256	7.812	4433	7.812	4382
7.818	5076	7.818	6311	7.818	4473	7.818	4446
7.824	5160	7.824	6555	7.824	4511	7.824	4501
7.83	5091	7.83	6442	7.83	4364	7.83	4362
7.836	5041	7.836	6339	7.836	4484	7.836	4476
7.842	5101	7.842	6484	7.842	4595	7.842	4555
7.848	5055	7.848	6400	7.848	4410	7.848	4435
7.854	5144	7.854	6373	7.854	4493	7.854	4575
7.86	5165	7.86	6584	7.86	4735	7.86	4645
7.866	5011	7.866	6394	7.866	4593	7.866	4495
7.872	4943	7.872	6325	7.872	4398	7.872	4378
7.878	5114	7.878	6476	7.878	4417	7.878	4496
7.884	5090	7.884	6398	7.884	4368	7.884	4475
7.89	5022	7.89	6351	7.89	4442	7.89	4442
7.896	5044	7.896	6426	7.896	4614	7.896	4461
7.902	5010	7.902	6525	7.902	4539	7.902	4477
7.908	4952	7.908	6281	7.908	4564	7.908	4429
7.914	5013	7.914	6384	7.914	4631	7.914	4423
7.92	5173	7.92	6345	7.92	4584	7.92	4381
7.926	5227	7.926	6372	7.926	4624	7.926	4469
7.932	5045	7.932	6224	7.932	4444	7.932	4354
7.938	4963	7.938	6305	7.938	4543	7.938	4547
7.944	4947	7.944	6394	7.944	4496	7.944	4509
7.95	5054	7.95	6472	7.95	4467	7.95	4468
7.956	4984	7.956	6441	7.956	4496	7.956	4495
7.962	5043	7.962	6437	7.962	4404	7.962	4485
7.968	5091	7.968	6460	7.968	4358	7.968	4452
7.974	5010	7.974	6357	7.974	4369	7.974	4465
7.98	5024	7.98	6249	7.98	4312	7.98	4484
7.986	5144	7.986	6379	7.986	4448	7.986	4507
7.992	5078	7.992	6254	7.992	4541	7.992	4448
7.998	4990	7.998	6227	7.998	4482	7.998	4474
8.004	5116	8.004	6355	8.004	4565	8.004	4444
8.01	5119	8.01	6375	8.01	4521	8.01	4499
8.016	5082	8.016	6379	8.016	4389	8.016	4374
8.022	5053	8.022	6278	8.022	4402	8.022	4372
8.028	4956	8.028	6229	8.028	4245	8.028	4371
8.034	5056	8.034	6350	8.034	4486	8.034	4339
8.04	5055	8.04	6443	8.04	4451	8.04	4377
8.046	5195	8.046	6366	8.046	4463	8.046	4391
8.052	5192	8.052	6387	8.052	4443	8.052	4419
8.058	5108	8.058	6317	8.058	4437	8.058	4382
8.064	4963	8.064	6290	8.064	4416	8.064	4377
8.07	5029	8.07	6172	8.07	4285	8.07	4434
8.076	4952	8.076	6252	8.076	4354	8.076	4388
8.082	4999	8.082	6385	8.082	4406	8.082	4498
8.088	5024	8.088	6163	8.088	4479	8.088	4350
8.094	5194	8.094	6439	8.094	4459	8.094	4408
8.1	5039	8.1	6217	8.1	4388	8.1	4281
8.106	4963	8.106	6306	8.106	4455	8.106	4311
8.112	5061	8.112	6506	8.112	4461	8.112	4457
8.118	5042	8.118	6436	8.118	4503	8.118	4372
8.124	4965	8.124	6365	8.124	4344	8.124	4421
8.13	4967	8.13	6301	8.13	4428	8.13	4420
8.136	5014	8.136	6168	8.136	4211	8.136	4373
8.142	4996	8.142	6349	8.142	4323	8.142	4314
8.148	5126	8.148	6355	8.148	4513	8.148	4349
8.154	5130	8.154	6472	8.154	4602	8.154	4440
8.16	4959	8.16	6347	8.16	4433	8.16	4395
8.166	5035	8.166	6536	8.166	4515	8.166	4463
8.172	5021	8.172	6281	8.172	4417	8.172	4334
8.178	5050	8.178	6236	8.178	4368	8.178	4397
8.184	4986	8.184	6176	8.184	4261	8.184	4329
8.19	5074	8.19	6450	8.19	4379	8.19	4343
8.196	5008	8.196	6174	8.196	4431	8.196	4338
8.202	5106	8.202	6456	8.202	4418	8.202	4439
8.208	5073	8.208	6506	8.208	4373	8.208	4418
8.214	5097	8.214	6338	8.214	4401	8.214	4237
8.22	4991	8.22	6279	8.22	4414	8.22	4309
8.226	5098	8.226	6275	8.226	4249	8.226	4302
8.232	5015	8.232	6349	8.232	4288	8.232	4446
8.238	5003	8.238	6408	8.238	4439	8.238	4476
8.244	4895	8.244	6303	8.244	4410	8.244	4266
8.25	4851	8.25	6262	8.25	4343	8.25	4309
8.256	5013	8.256	6382	8.256	4426	8.256	4351
8.262	5108	8.262	6492	8.262	4480	8.262	4413
8.268	4887	8.268	6137	8.268	4321	8.268	4245
8.274	4953	8.274	6242	8.274	4266	8.274	4331
8.28	4909	8.28	6163	8.28	4378	8.28	4333
8.286	5028	8.286	6484	8.286	4577	8.286	4478
8.292	5084	8.292	6391	8.292	4414	8.292	4262
8.298	5040	8.298	6304	8.298	4415	8.298	4223
8.304	4767	8.304	6076	8.304	4313	8.304	4146
8.31	5027	8.31	6379	8.31	4435	8.31	4382
8.316	5043	8.316	6412	8.316	4456	8.316	4244
8.322	5039	8.322	6433	8.322	4488	8.322	4450
8.328	4928	8.328	6344	8.328	4343	8.328	4239
8.334	4783	8.334	6163	8.334	4058	8.334	4135
8.34	5060	8.34	6381	8.34	4278	8.34	4337
8.346	5069	8.346	6116	8.346	4265	8.346	4240
8.352	4851	8.352	6290	8.352	4329	8.352	4269
8.358	4903	8.358	6303	8.358	4295	8.358	4075
8.364	4880	8.364	6301	8.364	4300	8.364	4257
8.37	4870	8.37	6385	8.37	4311	8.37	4286
8.376	5040	8.376	6242	8.376	4455	8.376	4366
8.382	5029	8.382	6281	8.382	4304	8.382	4259
8.388	4995	8.388	6306	8.388	4259	8.388	4382
8.394	5064	8.394	6365	8.394	4579	8.394	4393
8.4	4924	8.4	6107	8.4	4255	8.4	4256
8.406	4924	8.406	6233	8.406	4391	8.406	4245
8.412	4925	8.412	6207	8.412	4251	8.412	4250
8.418	4946	8.418	6079	8.418	4341	8.418	4251
8.424	5036	8.424	6221	8.424	4420	8.424	4344
8.43	4980	8.43	6387	8.43	4391	8.43	4364
8.436	5071	8.436	6422	8.436	4452	8.436	4313
8.442	4909	8.442	6235	8.442	4370	8.442	4405
8.448	5010	8.448	6187	8.448	4328	8.448	4268
8.454	5116	8.454	6328	8.454	4418	8.454	4356
8.46	4918	8.46	6178	8.46	4345	8.46	4370
8.466	4884	8.466	6171	8.466	4353	8.466	4306
8.472	4886	8.472	6358	8.472	4254	8.472	4269
8.478	4979	8.478	6272	8.478	4276	8.478	4305
8.484	4866	8.484	6268	8.484	4362	8.484	4354
8.49	4845	8.49	6209	8.49	4271	8.49	4260
8.496	4853	8.496	6277	8.496	4234	8.496	4208
8.502	4992	8.502	6084	8.502	4298	8.502	4120
8.508	4815	8.508	6401	8.508	4247	8.508	4171
8.514	4894	8.514	6326	8.514	4357	8.514	4259
8.52	4969	8.52	6291	8.52	4338	8.52	4217
8.526	4900	8.526	6463	8.526	4277	8.526	4360
8.532	4949	8.532	6286	8.532	4291	8.532	4176
8.538	4810	8.538	6404	8.538	4310	8.538	4231
8.544	4842	8.544	6217	8.544	4156	8.544	4117
8.55	4974	8.55	6075	8.55	4216	8.55	4183
8.556	5000	8.556	6360	8.556	4325	8.556	4267
8.562	4894	8.562	6334	8.562	4365	8.562	4208
8.568	4836	8.568	6318	8.568	4318	8.568	4285
8.574	4837	8.574	6046	8.574	4307	8.574	4270
8.58	4868	8.58	6127	8.58	4213	8.58	4248
8.586	5031	8.586	6231	8.586	4190	8.586	4165
8.592	4892	8.592	6201	8.592	4249	8.592	4272
8.598	4896	8.598	6184	8.598	4288	8.598	4266
8.604	4775	8.604	6092	8.604	4212	8.604	4104
8.61	5018	8.61	6320	8.61	4309	8.61	4290
8.616	5091	8.616	6289	8.616	4281	8.616	4346
8.622	4943	8.622	6348	8.622	4353	8.622	4266
8.628	4857	8.628	6173	8.628	4267	8.628	4157
8.634	4875	8.634	6367	8.634	4339	8.634	4336
8.64	4820	8.64	6212	8.64	4224	8.64	4315
8.646	4893	8.646	6222	8.646	4247	8.646	4249
8.652	4943	8.652	6314	8.652	4398	8.652	4182
8.658	4871	8.658	6361	8.658	4277	8.658	4319
8.664	4907	8.664	6301	8.664	4153	8.664	4220
8.67	4926	8.67	6338	8.67	4301	8.67	4198
8.676	4935	8.676	6509	8.676	4352	8.676	4237
8.682	4918	8.682	6266	8.682	4299	8.682	4110
8.688	4877	8.688	6224	8.688	4246	8.688	4044
8.694	4965	8.694	6254	8.694	4211	8.694	4131
8.7	4868	8.7	6110	8.7	4120	8.7	4132
8.706	4936	8.706	6157	8.706	4254	8.706	4223
8.712	4931	8.712	6239	8.712	4255	8.712	4356
8.718	5023	8.718	6430	8.718	4404	8.718	4347
8.724	4794	8.724	6130	8.724	4314	8.724	4086
8.73	4774	8.73	6313	8.73	4208	8.73	4198
8.736	4806	8.736	6441	8.736	4368	8.736	4261
8.742	4811	8.742	6133	8.742	4213	8.742	4070
8.748	4890	8.748	6137	8.748	4305	8.748	4186
8.754	4962	8.754	6228	8.754	4297	8.754	4217
8.76	4905	8.76	6242	8.76	4191	8.76	4284
8.766	4871	8.766	6180	8.766	4172	8.766	4142
8.772	4989	8.772	6219	8.772	4239	8.772	4238
8.778	4977	8.778	6272	8.778	4353	8.778	4278
8.784	5022	8.784	6291	8.784	4304	8.784	4165
8.79	4942	8.79	6287	8.79	4242	8.79	4095
8.796	4876	8.796	6376	8.796	4249	8.796	4191
8.802	4895	8.802	6384	8.802	4234	8.802	4198
8.808	4948	8.808	6412	8.808	4207	8.808	4233
8.814	4877	8.814	6199	8.814	4234	8.814	4103
8.82	4868	8.82	6250	8.82	4302	8.82	4120
8.826	4904	8.826	6222	8.826	4334	8.826	4112
8.832	4875	8.832	6331	8.832	4361	8.832	4231
8.838	4854	8.838	6186	8.838	4270	8.838	4166
8.844	4929	8.844	6307	8.844	4284	8.844	4258
8.85	4943	8.85	6282	8.85	4284	8.85	4201
8.856	4832	8.856	6147	8.856	4165	8.856	4062
8.862	4789	8.862	6215	8.862	4199	8.862	3990
8.868	4799	8.868	6149	8.868	4190	8.868	4071
8.874	4772	8.874	6169	8.874	4247	8.874	4131
8.88	4775	8.88	6119	8.88	4223	8.88	4114
8.886	4884	8.886	6156	8.886	4208	8.886	4093
8.892	4919	8.892	6219	8.892	4206	8.892	4174
8.898	4977	8.898	6313	8.898	4203	8.898	4257
8.904	5012	8.904	6406	8.904	4283	8.904	4261
8.91	4805	8.91	6137	8.91	4170	8.91	4147
8.916	4853	8.916	6219	8.916	4169	8.916	4130
8.922	4722	8.922	6110	8.922	4080	8.922	3950
8.928	4870	8.928	6208	8.928	4250	8.928	4235
8.934	4982	8.934	6405	8.934	4264	8.934	4239
8.94	4781	8.94	6240	8.94	4228	8.94	4401
8.946	4724	8.946	6205	8.946	4126	8.946	4133
8.952	4762	8.952	6176	8.952	4192	8.952	4197
8.958	4720	8.958	6234	8.958	4155	8.958	4032
8.964	4697	8.964	6110	8.964	4153	8.964	4015
8.97	4996	8.97	6382	8.97	4380	8.97	4353
8.976	4922	8.976	6274	8.976	4240	8.976	4193
8.982	4974	8.982	6199	8.982	4133	8.982	4181
8.988	4878	8.988	6152	8.988	4190	8.988	4168
8.994	4753	8.994	6210	8.994	4252	8.994	4153
9	4975	9	6451	9	4329	9	4231
9.006	4845	9.006	6385	9.006	4222	9.006	4195
9.012	4815	9.012	6288	9.012	4207	9.012	4196
9.018	4809	9.018	6212	9.018	4275	9.018	4101
9.024	4737	9.024	6342	9.024	4233	9.024	4126
9.03	4789	9.03	6273	9.03	4299	9.03	4156
9.036	4838	9.036	6337	9.036	4351	9.036	4150
9.042	4895	9.042	6289	9.042	4221	9.042	4183
9.048	4750	9.048	6138	9.048	4121	9.048	4047
9.054	4825	9.054	6278	9.054	4228	9.054	4130
9.06	4903	9.06	6282	9.06	4201	9.06	4164
9.066	4800	9.066	6088	9.066	4206	9.066	4067
9.072	4782	9.072	6136	9.072	4242	9.072	4123
9.078	4811	9.078	6304	9.078	4172	9.078	4111
9.084	4791	9.084	6468	9.084	4160	9.084	4179
9.09	4754	9.09	6456	9.09	4177	9.09	4102
9.096	4866	9.096	6335	9.096	4166	9.096	4103
9.102	4792	9.102	6443	9.102	4174	9.102	4095
9.108	4814	9.108	6216	9.108	4088	9.108	4127
9.114	4972	9.114	6248	9.114	4216	9.114	4146
9.12	4951	9.12	6292	9.12	4192	9.12	4131
9.126	4831	9.126	6321	9.126	4177	9.126	4187
9.132	4819	9.132	6307	9.132	4269	9.132	4135
9.138	4874	9.138	6315	9.138	4303	9.138	4163
9.144	4814	9.144	6116	9.144	4185	9.144	4124
9.15	4911	9.15	6164	9.15	4315	9.15	4082
9.156	4907	9.156	6268	9.156	4160	9.156	4176
9.162	4871	9.162	6124	9.162	4029	9.162	4095
9.168	4887	9.168	6195	9.168	4118	9.168	3969
9.174	4895	9.174	6210	9.174	4091	9.174	3918
9.18	4896	9.18	6142	9.18	4107	9.18	4041
9.186	4907	9.186	6169	9.186	4179	9.186	4064
9.192	4918	9.192	6261	9.192	4220	9.192	4051
9.198	4865	9.198	6323	9.198	4184	9.198	4039
9.204	4859	9.204	6193	9.204	4187	9.204	4034
9.21	4897	9.21	6182	9.21	4200	9.21	4020
9.216	4861	9.216	6300	9.216	4035	9.216	4105
9.222	4824	9.222	6201	9.222	4020	9.222	4082
9.228	4883	9.228	6277	9.228	4207	9.228	4051
9.234	4892	9.234	6382	9.234	4200	9.234	4029
9.24	4749	9.24	6351	9.24	4167	9.24	4010
9.246	4716	9.246	6233	9.246	4181	9.246	3955
9.252	4805	9.252	6236	9.252	4217	9.252	4016
9.258	4827	9.258	6157	9.258	4163	9.258	4056
9.264	4849	9.264	6152	9.264	4079	9.264	4059
9.27	4841	9.27	6256	9.27	4120	9.27	3986
9.276	4872	9.276	6179	9.276	4173	9.276	4051
9.282	4983	9.282	6286	9.282	4198	9.282	4102
9.288	4953	9.288	6297	9.288	4198	9.288	4057
9.294	4815	9.294	6219	9.294	4150	9.294	3988
9.3	4720	9.3	6226	9.3	4169	9.3	3997
9.306	4769	9.306	6181	9.306	4153	9.306	4027
9.312	4851	9.312	6178	9.312	4119	9.312	3993
9.318	4807	9.318	6119	9.318	4079	9.318	3996
9.324	4782	9.324	6092	9.324	4029	9.324	3985
9.33	4822	9.33	6138	9.33	4150	9.33	4022
9.336	4819	9.336	6287	9.336	4206	9.336	4060
9.342	4818	9.342	6318	9.342	4132	9.342	4017
9.348	4733	9.348	6201	9.348	4092	9.348	3934
9.354	4833	9.354	6298	9.354	4159	9.354	4074
9.36	4924	9.36	6408	9.36	4168	9.36	4167
9.366	4817	9.366	6302	9.366	4156	9.366	4079
9.372	4791	9.372	6193	9.372	4180	9.372	4058
9.378	4869	9.378	6232	9.378	4227	9.378	4074
9.384	4916	9.384	6281	9.384	4194	9.384	4131
9.39	4824	9.39	6213	9.39	4099	9.39	4093
9.396	4806	9.396	6218	9.396	4120	9.396	4019
9.402	4889	9.402	6200	9.402	4128	9.402	4034
9.408	4932	9.408	6258	9.408	4064	9.408	4056
9.414	4907	9.414	6249	9.414	4106	9.414	3977
9.42	4782	9.42	6037	9.42	4093	9.42	3903
9.426	4764	9.426	6203	9.426	4132	9.426	4005
9.432	4786	9.432	6334	9.432	4154	9.432	3990
9.438	4760	9.438	6184	9.438	4057	9.438	3934
9.444	4876	9.444	6190	9.444	4060	9.444	3928
9.45	4899	9.45	6245	9.45	4049	9.45	3943
9.456	4784	9.456	6277	9.456	4117	9.456	4013
9.462	4766	9.462	6354	9.462	4100	9.462	4000
9.468	4790	9.468	6262	9.468	4019	9.468	3941
9.474	4785	9.474	6253	9.474	4016	9.474	3914
9.48	4786	9.48	6364	9.48	4055	9.48	3963
9.486	4776	9.486	6401	9.486	4128	9.486	3951
9.492	4746	9.492	6248	9.492	4103	9.492	3905
9.498	4776	9.498	6295	9.498	4111	9.498	4021
9.504	4802	9.504	6383	9.504	4153	9.504	4086
9.51	4786	9.51	6392	9.51	4194	9.51	4082
9.516	4856	9.516	6496	9.516	4210	9.516	4028
9.522	4857	9.522	6362	9.522	4137	9.522	3985
9.528	4702	9.528	6205	9.528	4071	9.528	4014
9.534	4728	9.534	6305	9.534	4114	9.534	4058
9.54	4796	9.54	6337	9.54	4186	9.54	4051
9.546	4807	9.546	6316	9.546	4119	9.546	4042
9.552	4776	9.552	6331	9.552	4141	9.552	4061
9.558	4788	9.558	6358	9.558	4139	9.558	4008
9.564	4793	9.564	6319	9.564	4117	9.564	3967
9.57	4863	9.57	6383	9.57	4172	9.57	4012
9.576	4798	9.576	6372	9.576	4176	9.576	4020
9.582	4820	9.582	6310	9.582	4182	9.582	4080
9.588	4782	9.588	6272	9.588	4120	9.588	4076
9.594	4886	9.594	6300	9.594	4187	9.594	4104
9.6	4892	9.6	6316	9.6	4131	9.6	4126
9.606	4817	9.606	6389	9.606	4144	9.606	4023
9.612	4793	9.612	6320	9.612	4076	9.612	3982
9.618	4779	9.618	6251	9.618	4101	9.618	3989
9.624	4817	9.624	6333	9.624	4116	9.624	4030
9.63	4819	9.63	6379	9.63	4054	9.63	4032
9.636	4769	9.636	6350	9.636	4008	9.636	3987
9.642	4779	9.642	6129	9.642	4017	9.642	4004
9.648	4943	9.648	6230	9.648	4102	9.648	4027
9.654	4903	9.654	6258	9.654	4063	9.654	3987
9.66	4822	9.66	6125	9.66	4105	9.66	3936
9.666	4902	9.666	6291	9.666	4208	9.666	4032
9.672	4863	9.672	6497	9.672	4182	9.672	4027
9.678	4986	9.678	6494	9.678	4241	9.678	4063
9.684	4900	9.684	6394	9.684	4213	9.684	4038
9.69	4806	9.69	6313	9.69	4107	9.69	3922
9.696	4916	9.696	6349	9.696	4145	9.696	3998
9.702	4857	9.702	6297	9.702	4082	9.702	3975
9.708	4772	9.708	6262	9.708	3934	9.708	3854
9.714	4888	9.714	6317	9.714	4017	9.714	3887
9.72	4856	9.72	6309	9.72	4062	9.72	3904
9.726	4753	9.726	6150	9.726	3982	9.726	3898
9.732	4713	9.732	6087	9.732	3960	9.732	3831
9.738	4751	9.738	6221	9.738	4035	9.738	3933
9.744	4803	9.744	6119	9.744	3961	9.744	3883
9.75	4884	9.75	6269	9.75	4105	9.75	3991
9.756	4889	9.756	6303	9.756	4119	9.756	4024
9.762	4835	9.762	6400	9.762	4189	9.762	4090
9.768	4766	9.768	6413	9.768	4079	9.768	4003
9.774	4854	9.774	6321	9.774	4032	9.774	3912
9.78	4771	9.78	6266	9.78	3983	9.78	3918
9.786	4777	9.786	6302	9.786	4051	9.786	3934
9.792	4874	9.792	6367	9.792	4117	9.792	4011
9.798	4837	9.798	6206	9.798	4021	9.798	3940
9.804	4880	9.804	6306	9.804	4036	9.804	4035
9.81	4757	9.81	6301	9.81	3893	9.81	3955
9.816	4696	9.816	6317	9.816	4055	9.816	3895
9.822	4794	9.822	6254	9.822	4045	9.822	3880
9.828	4738	9.828	6284	9.828	4077	9.828	3818
9.834	4808	9.834	6272	9.834	4058	9.834	4024
9.84	4818	9.84	6410	9.84	4028	9.84	4028
9.846	4777	9.846	6308	9.846	4141	9.846	4024
9.852	4761	9.852	6110	9.852	4088	9.852	3987
9.858	4834	9.858	6182	9.858	4246	9.858	3907
9.864	4761	9.864	6206	9.864	4286	9.864	3924
9.87	4671	9.87	6116	9.87	4490	9.87	3858
9.876	4767	9.876	6285	9.876	6231	9.876	3883
9.882	4868	9.882	6331	9.882	8523	9.882	3976
9.888	4860	9.888	6168	9.888	6421	9.888	3906
9.894	4842	9.894	6238	9.894	4766	9.894	4021
9.9	4859	9.9	6329	9.9	4272	9.9	4019
9.906	4866	9.906	6250	9.906	4142	9.906	3897
9.912	4837	9.912	6347	9.912	4193	9.912	3989
9.918	4935	9.918	6440	9.918	4264	9.918	3864
9.924	4731	9.924	6291	9.924	4110	9.924	3818
9.93	4777	9.93	6260	9.93	4061	9.93	3940
9.936	4793	9.936	6253	9.936	4022	9.936	4004
9.942	4920	9.942	6468	9.942	4174	9.942	4117
9.948	4860	9.948	6434	9.948	4083	9.948	3945
9.954	4745	9.954	6291	9.954	3957	9.954	3883
9.96	4906	9.96	6413	9.96	4163	9.96	4020
9.966	4841	9.966	6373	9.966	4056	9.966	4028
9.972	4679	9.972	6255	9.972	4033	9.972	3811
9.978	4661	9.978	6136	9.978	4080	9.978	3786
9.984	4773	9.984	6395	9.984	4039	9.984	4013
9.99	4773	9.99	6418	9.99	4094	9.99	3812
9.996	4839	9.996	6338	9.996	3971	9.996	3900
10.002	4818	10.002	6266	10.002	4024	10.002	3883
10.008	4750	10.008	6216	10.008	4083	10.008	3798
10.014	4683	10.014	6174	10.014	3992	10.014	3876
10.02	4818	10.02	6243	10.02	3909	10.02	3923
10.026	4860	10.026	6224	10.026	3979	10.026	4010
10.032	4901	10.032	6311	10.032	4129	10.032	3954
10.038	4795	10.038	6247	10.038	4019	10.038	3949
10.044	4840	10.044	6282	10.044	3968	10.044	3914
10.05	4841	10.05	6368	10.05	4121	10.05	3855
10.056	4813	10.056	6386	10.056	3988	10.056	3871
10.062	4750	10.062	6242	10.062	3989	10.062	3863
10.068	4748	10.068	6385	10.068	3998	10.068	3858
10.074	4894	10.074	6385	10.074	4024	10.074	3897
10.08	4879	10.08	6395	10.08	4140	10.08	3994
10.086	4891	10.086	6575	10.086	4156	10.086	4044
10.092	4794	10.092	6423	10.092	4032	10.092	3891
10.098	4769	10.098	6359	10.098	4124	10.098	3972
10.104	4842	10.104	6250	10.104	3994	10.104	3827
10.11	4755	10.11	6326	10.11	4006	10.11	3856
10.116	4800	10.116	6404	10.116	4060	10.116	3914
10.122	4905	10.122	6332	10.122	3985	10.122	3886
10.128	4743	10.128	6231	10.128	3961	10.128	3917
10.134	4875	10.134	6334	10.134	4041	10.134	3901
10.14	4780	10.14	6353	10.14	4036	10.14	3893
10.146	4814	10.146	6376	10.146	3985	10.146	3864
10.152	4614	10.152	6153	10.152	3930	10.152	3821
10.158	4676	10.158	6327	10.158	3965	10.158	3785
10.164	4576	10.164	6057	10.164	3894	10.164	3735
10.17	4669	10.17	6292	10.17	3966	10.17	3754
10.176	4693	10.176	6336	10.176	3863	10.176	3782
10.182	4785	10.182	6357	10.182	4075	10.182	3928
10.188	4822	10.188	6443	10.188	3939	10.188	3800
10.194	4758	10.194	6290	10.194	3918	10.194	3875
10.2	4848	10.2	6518	10.2	4146	10.2	3974
10.206	4892	10.206	6321	10.206	4041	10.206	3847
10.212	4883	10.212	6508	10.212	4064	10.212	3881
10.218	4828	10.218	6325	10.218	4135	10.218	3877
10.224	4742	10.224	6309	10.224	3954	10.224	3744
10.23	4720	10.23	6249	10.23	3971	10.23	3804
10.236	4915	10.236	6580	10.236	4101	10.236	3856
10.242	4825	10.242	6359	10.242	4039	10.242	3907
10.248	4835	10.248	6534	10.248	4028	10.248	3974
10.254	4789	10.254	6472	10.254	4019	10.254	3824
10.26	4754	10.26	6647	10.26	4082	10.26	3886
10.266	4714	10.266	6629	10.266	4067	10.266	3880
10.272	4676	10.272	6474	10.272	3999	10.272	3873
10.278	4842	10.278	6615	10.278	4059	10.278	3832
10.284	4643	10.284	6481	10.284	3872	10.284	3853
10.29	4684	10.29	6468	10.29	3966	10.29	3843
10.296	4857	10.296	6571	10.296	4141	10.296	3802
10.302	4886	10.302	6666	10.302	4110	10.302	4023
10.308	4998	10.308	7061	10.308	4150	10.308	4051
10.314	4836	10.314	6697	10.314	4036	10.314	3852
10.32	4969	10.32	6700	10.32	4119	10.32	3992
10.326	4909	10.326	6883	10.326	4132	10.326	3822
10.332	4885	10.332	7009	10.332	4095	10.332	3893
10.338	4988	10.338	7067	10.338	4024	10.338	3885
10.344	4955	10.344	7055	10.344	4069	10.344	3817
10.35	4773	10.35	6852	10.35	3921	10.35	3876
10.356	4956	10.356	6891	10.356	4073	10.356	3847
10.362	4886	10.362	6927	10.362	4136	10.362	3868
10.368	4914	10.368	6840	10.368	4177	10.368	3981
10.374	4915	10.374	6722	10.374	4021	10.374	3911
10.38	4820	10.38	6824	10.38	4005	10.38	3856
10.386	4826	10.386	6466	10.386	4052	10.386	3810
10.392	4754	10.392	6608	10.392	4053	10.392	3716
10.398	4815	10.398	6553	10.398	3959	10.398	3774
10.404	4991	10.404	6965	10.404	4086	10.404	3914
10.41	4817	10.41	6949	10.41	4051	10.41	3680
10.416	4945	10.416	6943	10.416	4076	10.416	3904
10.422	4827	10.422	6856	10.422	4119	10.422	3828
10.428	4948	10.428	7257	10.428	4078	10.428	3968
10.434	5163	10.434	7377	10.434	4030	10.434	4011
10.44	4975	10.44	7140	10.44	4083	10.44	3833
10.446	5089	10.446	7733	10.446	4270	10.446	4004
10.452	4974	10.452	7539	10.452	4123	10.452	3901
10.458	5170	10.458	7634	10.458	4201	10.458	3916
10.464	5397	10.464	8212	10.464	4288	10.464	4016
10.47	5319	10.47	8545	10.47	4442	10.47	4235
10.476	5184	10.476	8644	10.476	4452	10.476	3929
10.482	5344	10.482	8406	10.482	4292	10.482	4120
10.488	5415	10.488	8087	10.488	4353	10.488	4141
10.494	5539	10.494	7671	10.494	4632	10.494	4229
10.5	4995	10.5	7043	10.5	4353	10.5	3927
10.506	5065	10.506	7227	10.506	4294	10.506	3885
10.512	5002	10.512	6717	10.512	4093	10.512	3796
10.518	4908	10.518	6816	10.518	4077	10.518	3929
10.524	4823	10.524	6757	10.524	4021	10.524	3862
10.53	4934	10.53	6816	10.53	4069	10.53	3898
10.536	4787	10.536	6705	10.536	3980	10.536	3850
10.542	4879	10.542	6555	10.542	3965	10.542	3638
10.548	4814	10.548	6485	10.548	3887	10.548	3845
10.554	4860	10.554	6406	10.554	3954	10.554	3919
10.56	4670	10.56	6561	10.56	4070	10.56	3731
10.566	4861	10.566	6726	10.566	3924	10.566	3808
10.572	4841	10.572	6652	10.572	4034	10.572	3797
10.578	4889	10.578	6606	10.578	3893	10.578	3791
10.584	4899	10.584	6550	10.584	3963	10.584	3789
10.59	4687	10.59	6379	10.59	3938	10.59	3719
10.596	4816	10.596	6622	10.596	3950	10.596	3741
10.602	4856	10.602	6610	10.602	4133	10.602	3751
10.608	4668	10.608	6405	10.608	3895	10.608	3768
10.614	4735	10.614	6683	10.614	4020	10.614	3853
10.62	4705	10.62	6503	10.62	3966	10.62	3644
10.626	4846	10.626	6557	10.626	3954	10.626	3735
10.632	4727	10.632	6543	10.632	3942	10.632	3805
10.638	4962	10.638	6715	10.638	3981	10.638	3928
10.644	4929	10.644	6728	10.644	4041	10.644	3878
10.65	4781	10.65	6580	10.65	3910	10.65	3760
10.656	4800	10.656	6683	10.656	3963	10.656	3911
10.662	4722	10.662	6702	10.662	3876	10.662	3790
10.668	4646	10.668	6566	10.668	3912	10.668	3703
10.674	4962	10.674	6556	10.674	3942	10.674	3919
10.68	4818	10.68	6750	10.68	4043	10.68	3815
10.686	4830	10.686	6824	10.686	4080	10.686	3948
10.692	4808	10.692	6870	10.692	4025	10.692	3705
10.698	4880	10.698	6932	10.698	4118	10.698	3817
10.704	4898	10.704	7005	10.704	4073	10.704	3738
10.71	4822	10.71	6868	10.71	4068	10.71	3802
10.716	4997	10.716	7182	10.716	4143	10.716	3964
10.722	5096	10.722	7431	10.722	4183	10.722	4012
10.728	4949	10.728	7671	10.728	4202	10.728	4049
10.734	5146	10.734	7992	10.734	4402	10.734	4090
10.74	5398	10.74	8557	10.74	4651	10.74	4223
10.746	5818	10.746	9701	10.746	4979	10.746	4312
10.752	6332	10.752	10969	10.752	5657	10.752	4574
10.758	7559	10.758	13949	10.758	6627	10.758	5173
10.764	9439	10.764	19351	10.764	7738	10.764	5638
10.77	10496	10.77	28105	10.77	8178	10.77	5990
10.776	11650	10.776	37203	10.776	8624	10.776	6424
10.782	14260	10.782	36805	10.782	9764	10.782	7167
10.788	16691	10.788	28239	10.788	11791	10.788	8321
10.794	16064	10.794	20130	10.794	12708	10.794	9010
10.8	12671	10.8	14902	10.8	11238	10.8	8522
10.806	8662	10.806	11679	10.806	8289	10.806	7093
10.812	6737	10.812	9690	10.812	6010	10.812	5548
10.818	5814	10.818	8651	10.818	5051	10.818	4611
10.824	5499	10.824	7889	10.824	4722	10.824	4241
10.83	5386	10.83	7795	10.83	4540	10.83	4193
10.836	5232	10.836	7446	10.836	4231	10.836	3998
10.842	5081	10.842	7036	10.842	4142	10.842	3862
10.848	5152	10.848	7063	10.848	4300	10.848	4008
10.854	4962	10.854	7138	10.854	4140	10.854	3819
10.86	4904	10.86	6906	10.86	4001	10.86	3827
10.866	4763	10.866	6765	10.866	4075	10.866	3844
10.872	4686	10.872	6690	10.872	4001	10.872	3769
10.878	4947	10.878	6814	10.878	4113	10.878	3828
10.884	4813	10.884	6637	10.884	3986	10.884	3760
10.89	4914	10.89	6585	10.89	3950	10.89	3727
10.896	4955	10.896	6672	10.896	3994	10.896	3718
10.902	4955	10.902	6751	10.902	4130	10.902	3913
10.908	4694	10.908	6407	10.908	3955	10.908	3763
10.914	4870	10.914	6583	10.914	3879	10.914	3755
10.92	4888	10.92	6568	10.92	3923	10.92	3839
10.926	4784	10.926	6466	10.926	4066	10.926	3851
10.932	4805	10.932	6603	10.932	4008	10.932	3727
10.938	4791	10.938	6560	10.938	3974	10.938	3728
10.944	4786	10.944	6672	10.944	3902	10.944	3720
10.95	4684	10.95	6258	10.95	3862	10.95	3709
10.956	4746	10.956	6574	10.956	3954	10.956	3841
10.962	4772	10.962	6505	10.962	4035	10.962	3742
10.968	4846	10.968	6533	10.968	3960	10.968	3758
10.974	4817	10.974	6484	10.974	3941	10.974	3717
10.98	4856	10.98	6583	10.98	3920	10.98	3738
10.986	4961	10.986	6785	10.986	3888	10.986	3835
10.992	4760	10.992	6658	10.992	3882	10.992	3700
10.998	4772	10.998	6697	10.998	3931	10.998	3700
11.004	4702	11.004	6753	11.004	4031	11.004	3621
11.01	4983	11.01	7086	11.01	4096	11.01	3682
11.016	4915	11.016	7234	11.016	4022	11.016	3862
11.022	5093	11.022	7520	11.022	4079	11.022	3844
11.028	5056	11.028	7532	11.028	4244	11.028	3913
11.034	5099	11.034	7062	11.034	4206	11.034	3877
11.04	4986	11.04	6845	11.04	3927	11.04	3756
11.046	4848	11.046	6643	11.046	3887	11.046	3665
11.052	4842	11.052	6631	11.052	3972	11.052	3765
11.058	4764	11.058	6357	11.058	3936	11.058	3689
11.064	4706	11.064	6417	11.064	3877	11.064	3688
11.07	4831	11.07	6300	11.07	3935	11.07	3696
11.076	4775	11.076	6425	11.076	3872	11.076	3702
11.082	4737	11.082	6294	11.082	3973	11.082	3645
11.088	4862	11.088	6411	11.088	3969	11.088	3669
11.094	4857	11.094	6619	11.094	3957	11.094	3702
11.1	4682	11.1	6448	11.1	3842	11.1	3664
11.106	4703	11.106	6316	11.106	3829	11.106	3637
11.112	4795	11.112	6398	11.112	3856	11.112	3709
11.118	4747	11.118	6535	11.118	3913	11.118	3711
11.124	4680	11.124	6246	11.124	3710	11.124	3669
11.13	4706	11.13	6263	11.13	3830	11.13	3619
11.136	4845	11.136	6367	11.136	3841	11.136	3778
11.142	4680	11.142	6277	11.142	3814	11.142	3721
11.148	4762	11.148	6439	11.148	3884	11.148	3678
11.154	4751	11.154	6485	11.154	3928	11.154	3699
11.16	4660	11.16	6266	11.16	3809	11.16	3610
11.166	4659	11.166	6337	11.166	3870	11.166	3619
11.172	4669	11.172	6264	11.172	3792	11.172	3640
11.178	4727	11.178	6335	11.178	3853	11.178	3678
11.184	4754	11.184	6433	11.184	3806	11.184	3675
11.19	4753	11.19	6261	11.19	3874	11.19	3710
11.196	4582	11.196	6223	11.196	3763	11.196	3599
11.202	4622	11.202	6198	11.202	3712	11.202	3602
11.208	4735	11.208	6359	11.208	3841	11.208	3624
11.214	4805	11.214	6347	11.214	3817	11.214	3626
11.22	4769	11.22	6384	11.22	3839	11.22	3636
11.226	4680	11.226	6216	11.226	3783	11.226	3687
11.232	4689	11.232	6305	11.232	3710	11.232	3590
11.238	4641	11.238	6264	11.238	3799	11.238	3607
11.244	4728	11.244	6343	11.244	3925	11.244	3660
11.25	4715	11.25	6388	11.25	3900	11.25	3642
11.256	4677	11.256	6275	11.256	3787	11.256	3585
11.262	4650	11.262	6146	11.262	3782	11.262	3563
11.268	4673	11.268	6253	11.268	3776	11.268	3560
11.274	4871	11.274	6349	11.274	3831	11.274	3655
11.28	4725	11.28	6237	11.28	3860	11.28	3620
11.286	4694	11.286	6347	11.286	3850	11.286	3602
11.292	4680	11.292	6235	11.292	3933	11.292	3632
11.298	4620	11.298	6147	11.298	3708	11.298	3581
11.304	4601	11.304	6136	11.304	3718	11.304	3599
11.31	4744	11.31	6368	11.31	3884	11.31	3562
11.316	4555	11.316	6307	11.316	3817	11.316	3551
11.322	4607	11.322	6338	11.322	3849	11.322	3593
11.328	4560	11.328	6245	11.328	3788	11.328	3455
11.334	4755	11.334	6333	11.334	3823	11.334	3528
11.34	4696	11.34	6208	11.34	3753	11.34	3588
11.346	4718	11.346	6299	11.346	3789	11.346	3563
11.352	4721	11.352	6338	11.352	3722	11.352	3550
11.358	4743	11.358	6450	11.358	3841	11.358	3708
11.364	4567	11.364	6270	11.364	3814	11.364	3691
11.37	4687	11.37	6329	11.37	3833	11.37	3633
11.376	4899	11.376	6394	11.376	3805	11.376	3673
11.382	4836	11.382	6415	11.382	3782	11.382	3689
11.388	4699	11.388	6253	11.388	3854	11.388	3500
11.394	4654	11.394	6233	11.394	3833	11.394	3488
11.4	4736	11.4	6306	11.4	3842	11.4	3568
11.406	4709	11.406	6322	11.406	3778	11.406	3571
11.412	4744	11.412	6348	11.412	3769	11.412	3620
11.418	4646	11.418	6180	11.418	3704	11.418	3537
11.424	4662	11.424	6237	11.424	3744	11.424	3500
11.43	4674	11.43	6320	11.43	3836	11.43	3619
11.436	4534	11.436	6258	11.436	3807	11.436	3616
11.442	4582	11.442	6257	11.442	3866	11.442	3599
11.448	4621	11.448	6258	11.448	3762	11.448	3557
11.454	4770	11.454	6364	11.454	3966	11.454	3550
11.46	4710	11.46	6361	11.46	3865	11.46	3529
11.466	4577	11.466	6262	11.466	3706	11.466	3453
11.472	4661	11.472	6318	11.472	3772	11.472	3423
11.478	4735	11.478	6385	11.478	3795	11.478	3590
11.484	4717	11.484	6348	11.484	3743	11.484	3517
11.49	4728	11.49	6383	11.49	3776	11.49	3563
11.496	4662	11.496	6204	11.496	3738	11.496	3545
11.502	4751	11.502	6254	11.502	3810	11.502	3595
11.508	4745	11.508	6235	11.508	3780	11.508	3610
11.514	4741	11.514	6252	11.514	3754	11.514	3535
11.52	4630	11.52	6087	11.52	3660	11.52	3544
11.526	4652	11.526	6299	11.526	3735	11.526	3565
11.532	4699	11.532	6285	11.532	3739	11.532	3559
11.538	4623	11.538	6345	11.538	3754	11.538	3577
11.544	4642	11.544	6310	11.544	3795	11.544	3716
11.55	4650	11.55	6224	11.55	3783	11.55	3653
11.556	4610	11.556	6326	11.556	3773	11.556	3627
11.562	4680	11.562	6347	11.562	3722	11.562	3540
11.568	4617	11.568	6266	11.568	3735	11.568	3538
11.574	4593	11.574	6262	11.574	3760	11.574	3575
11.58	4555	11.58	6182	11.58	3789	11.58	3524
11.586	4594	11.586	6303	11.586	3738	11.586	3438
11.592	4780	11.592	6355	11.592	3768	11.592	3574
11.598	4720	11.598	6244	11.598	3817	11.598	3568
11.604	4674	11.604	6269	11.604	3795	11.604	3458
11.61	4707	11.61	6309	11.61	3796	11.61	3512
11.616	4702	11.616	6249	11.616	3707	11.616	3624
11.622	4575	11.622	6183	11.622	3740	11.622	3606
11.628	4592	11.628	6173	11.628	3720	11.628	3466
11.634	4641	11.634	6137	11.634	3682	11.634	3460
11.64	4626	11.64	6264	11.64	3652	11.64	3536
11.646	4673	11.646	6197	11.646	3750	11.646	3542
11.652	4726	11.652	6332	11.652	3756	11.652	3462
11.658	4669	11.658	6307	11.658	3698	11.658	3436
11.664	4589	11.664	6181	11.664	3658	11.664	3448
11.67	4687	11.67	6226	11.67	3751	11.67	3548
11.676	4664	11.676	6234	11.676	3786	11.676	3564
11.682	4594	11.682	6123	11.682	3703	11.682	3520
11.688	4551	11.688	6147	11.688	3656	11.688	3494
11.694	4642	11.694	6337	11.694	3699	11.694	3531
11.7	4599	11.7	6239	11.7	3625	11.7	3491
11.706	4607	11.706	6269	11.706	3655	11.706	3471
11.712	4590	11.712	6223	11.712	3719	11.712	3476
11.718	4539	11.718	6260	11.718	3631	11.718	3423
11.724	4556	11.724	6319	11.724	3689	11.724	3535
11.73	4659	11.73	6323	11.73	3704	11.73	3533
11.736	4725	11.736	6349	11.736	3731	11.736	3462
11.742	4758	11.742	6342	11.742	3775	11.742	3462
11.748	4689	11.748	6328	11.748	3822	11.748	3514
11.754	4701	11.754	6517	11.754	3803	11.754	3612
11.76	4780	11.76	6482	11.76	3770	11.76	3619
11.766	4650	11.766	6365	11.766	3710	11.766	3527
11.772	4625	11.772	6298	11.772	3717	11.772	3516
11.778	4719	11.778	6415	11.778	3763	11.778	3604
11.784	4644	11.784	6296	11.784	3701	11.784	3465
11.79	4600	11.79	6235	11.79	3761	11.79	3509
11.796	4681	11.796	6352	11.796	3778	11.796	3550
11.802	4694	11.802	6329	11.802	3756	11.802	3589
11.808	4656	11.808	6192	11.808	3783	11.808	3539
11.814	4650	11.814	6125	11.814	3681	11.814	3463
11.82	4622	11.82	6304	11.82	3679	11.82	3494
11.826	4522	11.826	6270	11.826	3682	11.826	3481
11.832	4547	11.832	6196	11.832	3600	11.832	3463
11.838	4663	11.838	6218	11.838	3634	11.838	3484
11.844	4701	11.844	6340	11.844	3745	11.844	3521
11.85	4701	11.85	6314	11.85	3761	11.85	3493
11.856	4708	11.856	6278	11.856	3712	11.856	3494
11.862	4618	11.862	6152	11.862	3641	11.862	3448
11.868	4521	11.868	6195	11.868	3701	11.868	3576
11.874	4661	11.874	6243	11.874	3829	11.874	3583
11.88	4575	11.88	6109	11.88	3663	11.88	3428
11.886	4549	11.886	6177	11.886	3701	11.886	3482
11.892	4464	11.892	6140	11.892	3674	11.892	3475
11.898	4458	11.898	6110	11.898	3612	11.898	3450
11.904	4650	11.904	6228	11.904	3651	11.904	3486
11.91	4707	11.91	6253	11.91	3706	11.91	3445
11.916	4695	11.916	6262	11.916	3704	11.916	3468
11.922	4670	11.922	6268	11.922	3744	11.922	3531
11.928	4597	11.928	6281	11.928	3719	11.928	3404
11.934	4543	11.934	6130	11.934	3549	11.934	3406
11.94	4592	11.94	6093	11.94	3567	11.94	3481
11.946	4682	11.946	6196	11.946	3593	11.946	3482
11.952	4595	11.952	6207	11.952	3643	11.952	3498
11.958	4589	11.958	6121	11.958	3671	11.958	3478
11.964	4621	11.964	6041	11.964	3618	11.964	3367
11.97	4582	11.97	6180	11.97	3660	11.97	3378
11.976	4579	11.976	6294	11.976	3673	11.976	3399
11.982	4571	11.982	6198	11.982	3690	11.982	3396
11.988	4624	11.988	6116	11.988	3672	11.988	3405
11.994	4572	11.994	6160	11.994	3661	11.994	3432
12	4527	12	6208	12	3691	12	3397
12.006	4604	12.006	6067	12.006	3670	12.006	3424
12.012	4669	12.012	5943	12.012	3660	12.012	3520
12.018	4615	12.018	6070	12.018	3673	12.018	3471
12.024	4626	12.024	6254	12.024	3662	12.024	3405
12.03	4536	12.03	6230	12.03	3692	12.03	3442
12.036	4509	12.036	6156	12.036	3662	12.036	3445
12.042	4536	12.042	6105	12.042	3657	12.042	3471
12.048	4570	12.048	6174	12.048	3599	12.048	3435
12.054	4544	12.054	6100	12.054	3613	12.054	3334
12.06	4625	12.06	6147	12.06	3737	12.06	3384
12.066	4619	12.066	6190	12.066	3704	12.066	3511
12.072	4541	12.072	6079	12.072	3574	12.072	3527
12.078	4434	12.078	6128	12.078	3564	12.078	3448
12.084	4391	12.084	6115	12.084	3637	12.084	3424
12.09	4495	12.09	6023	12.09	3638	12.09	3424
12.096	4602	12.096	6027	12.096	3672	12.096	3476
12.102	4513	12.102	6044	12.102	3613	12.102	3480
12.108	4556	12.108	6180	12.108	3645	12.108	3532
12.114	4624	12.114	6297	12.114	3646	12.114	3564
12.12	4576	12.12	6292	12.12	3625	12.12	3581
12.126	4459	12.126	6179	12.126	3641	12.126	3505
12.132	4436	12.132	6132	12.132	3480	12.132	3332
12.138	4472	12.138	6156	12.138	3503	12.138	3325
12.144	4566	12.144	6182	12.144	3669	12.144	3461
12.15	4688	12.15	6113	12.15	3733	12.15	3471
12.156	4660	12.156	6061	12.156	3708	12.156	3415
12.162	4601	12.162	6098	12.162	3571	12.162	3409
12.168	4516	12.168	6069	12.168	3464	12.168	3365
12.174	4521	12.174	6141	12.174	3563	12.174	3397
12.18	4515	12.18	6124	12.18	3618	12.18	3413
12.186	4556	12.186	6084	12.186	3513	12.186	3440
12.192	4550	12.192	6079	12.192	3502	12.192	3390
12.198	4527	12.198	6183	12.198	3588	12.198	3379
12.204	4592	12.204	6253	12.204	3704	12.204	3478
12.21	4554	12.21	6185	12.21	3726	12.21	3419
12.216	4616	12.216	6170	12.216	3702	12.216	3412
12.222	4597	12.222	6166	12.222	3718	12.222	3499
12.228	4501	12.228	6147	12.228	3619	12.228	3426
12.234	4585	12.234	6147	12.234	3572	12.234	3434
12.24	4644	12.24	6157	12.24	3607	12.24	3449
12.246	4520	12.246	6151	12.246	3667	12.246	3405
12.252	4468	12.252	6017	12.252	3663	12.252	3424
12.258	4539	12.258	6046	12.258	3602	12.258	3389
12.264	4579	12.264	6244	12.264	3591	12.264	3354
12.27	4569	12.27	6252	12.27	3565	12.27	3370
12.276	4481	12.276	6094	12.276	3541	12.276	3392
12.282	4442	12.282	6097	12.282	3517	12.282	3460
12.288	4569	12.288	6218	12.288	3635	12.288	3479
12.294	4594	12.294	6084	12.294	3612	12.294	3431
12.3	4573	12.3	6060	12.3	3525	12.3	3329
12.306	4571	12.306	6146	12.306	3550	12.306	3280
12.312	4556	12.312	6087	12.312	3546	12.312	3399
12.318	4512	12.318	6125	12.318	3547	12.318	3344
12.324	4421	12.324	6084	12.324	3557	12.324	3236
12.33	4488	12.33	6054	12.33	3559	12.33	3347
12.336	4579	12.336	6135	12.336	3486	12.336	3393
12.342	4581	12.342	6225	12.342	3539	12.342	3387
12.348	4512	12.348	6107	12.348	3598	12.348	3387
12.354	4446	12.354	5979	12.354	3594	12.354	3340
12.36	4508	12.36	6026	12.36	3613	12.36	3326
12.366	4461	12.366	6114	12.366	3617	12.366	3310
12.372	4400	12.372	6098	12.372	3521	12.372	3285
12.378	4433	12.378	6036	12.378	3512	12.378	3327
12.384	4472	12.384	5975	12.384	3624	12.384	3343
12.39	4511	12.39	5977	12.39	3654	12.39	3339
12.396	4506	12.396	6038	12.396	3634	12.396	3319
12.402	4465	12.402	6097	12.402	3591	12.402	3302
12.408	4511	12.408	6174	12.408	3593	12.408	3367
12.414	4580	12.414	6157	12.414	3616	12.414	3402
12.42	4575	12.42	6174	12.42	3625	12.42	3397
12.426	4582	12.426	6233	12.426	3597	12.426	3418
12.432	4539	12.432	6218	12.432	3531	12.432	3350
12.438	4543	12.438	6165	12.438	3546	12.438	3373
12.444	4486	12.444	6096	12.444	3602	12.444	3358
12.45	4424	12.45	6028	12.45	3557	12.45	3306
12.456	4467	12.456	6066	12.456	3544	12.456	3372
12.462	4441	12.462	6003	12.462	3543	12.462	3339
12.468	4434	12.468	6013	12.468	3530	12.468	3293
12.474	4539	12.474	6179	12.474	3600	12.474	3265
12.48	4522	12.48	6176	12.48	3581	12.48	3277
12.486	4443	12.486	6094	12.486	3547	12.486	3349
12.492	4431	12.492	6064	12.492	3542	12.492	3315
12.498	4478	12.498	6155	12.498	3502	12.498	3319
12.504	4468	12.504	6146	12.504	3492	12.504	3340
12.51	4437	12.51	6041	12.51	3476	12.51	3272
12.516	4462	12.516	5993	12.516	3493	12.516	3243
12.522	4443	12.522	6098	12.522	3631	12.522	3306
12.528	4480	12.528	6178	12.528	3601	12.528	3376
12.534	4504	12.534	6115	12.534	3531	12.534	3347
12.54	4565	12.54	6121	12.54	3587	12.54	3391
12.546	4511	12.546	6108	12.546	3511	12.546	3374
12.552	4393	12.552	6006	12.552	3453	12.552	3301
12.558	4447	12.558	5999	12.558	3453	12.558	3255
12.564	4541	12.564	6074	12.564	3533	12.564	3274
12.57	4581	12.57	6183	12.57	3601	12.57	3332
12.576	4533	12.576	6132	12.576	3593	12.576	3322
12.582	4521	12.582	6114	12.582	3633	12.582	3307
12.588	4403	12.588	6046	12.588	3525	12.588	3251
12.594	4375	12.594	6072	12.594	3468	12.594	3256
12.6	4446	12.6	6182	12.6	3507	12.6	3275
12.606	4344	12.606	6049	12.606	3503	12.606	3201
12.612	4381	12.612	6082	12.612	3515	12.612	3233
12.618	4531	12.618	6197	12.618	3571	12.618	3318
12.624	4559	12.624	6183	12.624	3580	12.624	3311
12.63	4463	12.63	6191	12.63	3645	12.63	3336
12.636	4386	12.636	6270	12.636	3647	12.636	3340
12.642	4409	12.642	6235	12.642	3591	12.642	3313
12.648	4480	12.648	6275	12.648	3565	12.648	3325
12.654	4634	12.654	6344	12.654	3499	12.654	3434
12.66	4672	12.66	6314	12.66	3496	12.66	3442
12.666	4575	12.666	6393	12.666	3556	12.666	3329
12.672	4462	12.672	6346	12.672	3568	12.672	3325
12.678	4506	12.678	6273	12.678	3599	12.678	3364
12.684	4533	12.684	6259	12.684	3577	12.684	3355
12.69	4565	12.69	6274	12.69	3625	12.69	3416
12.696	4536	12.696	6164	12.696	3535	12.696	3354
12.702	4464	12.702	6219	12.702	3503	12.702	3307
12.708	4424	12.708	6140	12.708	3444	12.708	3259
12.714	4406	12.714	6099	12.714	3466	12.714	3262
12.72	4463	12.72	6246	12.72	3549	12.72	3348
12.726	4506	12.726	6251	12.726	3464	12.726	3341
12.732	4479	12.732	6142	12.732	3476	12.732	3273
12.738	4492	12.738	5973	12.738	3523	12.738	3196
12.744	4403	12.744	5935	12.744	3447	12.744	3193
12.75	4358	12.75	5891	12.75	3411	12.75	3210
12.756	4473	12.756	5967	12.756	3484	12.756	3273
12.762	4447	12.762	6016	12.762	3484	12.762	3306
12.768	4313	12.768	6004	12.768	3429	12.768	3221
12.774	4406	12.774	6113	12.774	3463	12.774	3175
12.78	4440	12.78	6076	12.78	3461	12.78	3204
12.786	4269	12.786	5848	12.786	3394	12.786	3173
12.792	4247	12.792	5902	12.792	3441	12.792	3178
12.798	4313	12.798	5971	12.798	3494	12.798	3197
12.804	4376	12.804	5978	12.804	3497	12.804	3274
12.81	4326	12.81	5992	12.81	3474	12.81	3293
12.816	4343	12.816	6025	12.816	3397	12.816	3271
12.822	4361	12.822	6042	12.822	3375	12.822	3237
12.828	4344	12.828	5949	12.828	3421	12.828	3224
12.834	4327	12.834	5922	12.834	3431	12.834	3211
12.84	4258	12.84	6034	12.84	3475	12.84	3272
12.846	4330	12.846	6030	12.846	3486	12.846	3303
12.852	4382	12.852	5977	12.852	3422	12.852	3210
12.858	4334	12.858	5870	12.858	3344	12.858	3128
12.864	4331	12.864	5947	12.864	3416	12.864	3146
12.87	4360	12.87	6030	12.87	3434	12.87	3241
12.876	4337	12.876	5927	12.876	3423	12.876	3252
12.882	4323	12.882	5891	12.882	3482	12.882	3226
12.888	4266	12.888	5947	12.888	3446	12.888	3227
12.894	4287	12.894	5967	12.894	3470	12.894	3234
12.9	4288	12.9	5952	12.9	3471	12.9	3288
12.906	4322	12.906	5885	12.906	3426	12.906	3176
12.912	4297	12.912	5950	12.912	3443	12.912	3158
12.918	4328	12.918	5957	12.918	3434	12.918	3222
12.924	4320	12.924	5844	12.924	3409	12.924	3267
12.93	4370	12.93	5886	12.93	3425	12.93	3187
12.936	4393	12.936	5898	12.936	3455	12.936	3196
12.942	4285	12.942	5869	12.942	3378	12.942	3122
12.948	4231	12.948	5958	12.948	3469	12.948	3219
12.954	4231	12.954	5959	12.954	3416	12.954	3278
12.96	4272	12.96	5911	12.96	3450	12.96	3220
12.966	4298	12.966	5922	12.966	3552	12.966	3277
12.972	4212	12.972	5921	12.972	3432	12.972	3256
12.978	4396	12.978	6007	12.978	3478	12.978	3246
12.984	4432	12.984	6061	12.984	3503	12.984	3287
12.99	4256	12.99	5873	12.99	3374	12.99	3134
12.996	4265	12.996	5832	12.996	3387	12.996	3148
13.002	4300	13.002	5911	13.002	3459	13.002	3238
13.008	4289	13.008	6035	13.008	3418	13.008	3162
13.014	4297	13.014	5985	13.014	3392	13.014	3134
13.02	4353	13.02	5853	13.02	3302	13.02	3144
13.026	4338	13.026	5867	13.026	3397	13.026	3151
13.032	4338	13.032	5914	13.032	3504	13.032	3071
13.038	4267	13.038	5886	13.038	3437	13.038	3071
13.044	4244	13.044	5962	13.044	3359	13.044	3103
13.05	4329	13.05	5949	13.05	3399	13.05	3211
13.056	4295	13.056	5933	13.056	3413	13.056	3239
13.062	4272	13.062	5884	13.062	3450	13.062	3193
13.068	4210	13.068	5911	13.068	3508	13.068	3137
13.074	4245	13.074	5907	13.074	3455	13.074	3094
13.08	4334	13.08	5811	13.08	3414	13.08	3102
13.086	4450	13.086	5928	13.086	3370	13.086	3109
13.092	4435	13.092	5998	13.092	3372	13.092	3211
13.098	4231	13.098	5787	13.098	3288	13.098	3091
13.104	4282	13.104	5852	13.104	3335	13.104	3101
13.11	4339	13.11	5996	13.11	3463	13.11	3133
13.116	4350	13.116	5929	13.116	3483	13.116	3187
13.122	4266	13.122	5916	13.122	3471	13.122	3150
13.128	4218	13.128	5788	13.128	3370	13.128	3059
13.134	4291	13.134	5825	13.134	3380	13.134	3086
13.14	4261	13.14	5824	13.14	3428	13.14	3097
13.146	4246	13.146	5759	13.146	3353	13.146	3043
13.152	4381	13.152	5852	13.152	3474	13.152	3112
13.158	4229	13.158	5819	13.158	3387	13.158	3071
13.164	4285	13.164	5944	13.164	3363	13.164	3203
13.17	4271	13.17	5997	13.17	3430	13.17	3168
13.176	4092	13.176	5916	13.176	3416	13.176	3079
13.182	4222	13.182	5879	13.182	3393	13.182	3142
13.188	4324	13.188	5835	13.188	3339	13.188	3268
13.194	4200	13.194	5827	13.194	3374	13.194	3209
13.2	4151	13.2	5975	13.2	3360	13.2	3175
13.206	4204	13.206	5779	13.206	3294	13.206	3100
13.212	4198	13.212	5867	13.212	3347	13.212	3144
13.218	4303	13.218	5818	13.218	3341	13.218	3093
13.224	4402	13.224	5941	13.224	3444	13.224	3182
13.23	4299	13.23	5877	13.23	3361	13.23	3116
13.236	4320	13.236	5893	13.236	3335	13.236	3142
13.242	4272	13.242	5833	13.242	3303	13.242	3064
13.248	4165	13.248	5776	13.248	3342	13.248	3063
13.254	4199	13.254	5906	13.254	3458	13.254	3134
13.26	4335	13.26	6034	13.26	3505	13.26	3174
13.266	4241	13.266	5932	13.266	3440	13.266	3154
13.272	4202	13.272	5819	13.272	3405	13.272	3187
13.278	4168	13.278	5788	13.278	3297	13.278	3125
13.284	4346	13.284	5882	13.284	3341	13.284	3141
13.29	4258	13.29	5934	13.29	3319	13.29	3201
13.296	4328	13.296	5868	13.296	3319	13.296	3157
13.302	4249	13.302	5897	13.302	3391	13.302	3133
13.308	4209	13.308	5848	13.308	3380	13.308	3057
13.314	4179	13.314	5791	13.314	3376	13.314	3100
13.32	4343	13.32	5882	13.32	3354	13.32	3142
13.326	4379	13.326	5886	13.326	3404	13.326	3098
13.332	4238	13.332	5793	13.332	3350	13.332	3063
13.338	4093	13.338	5753	13.338	3250	13.338	3054
13.344	4171	13.344	5809	13.344	3335	13.344	3113
13.35	4364	13.35	5933	13.35	3336	13.35	3209
13.356	4245	13.356	6015	13.356	3439	13.356	3199
13.362	4166	13.362	5808	13.362	3304	13.362	3090
13.368	4099	13.368	5723	13.368	3334	13.368	3102
13.374	4187	13.374	5782	13.374	3345	13.374	3164
13.38	4283	13.38	5947	13.38	3373	13.38	3152
13.386	4248	13.386	5865	13.386	3412	13.386	3202
13.392	4294	13.392	5884	13.392	3357	13.392	3172
13.398	4225	13.398	5854	13.398	3368	13.398	3142
13.404	4052	13.404	5729	13.404	3266	13.404	3026
13.41	4168	13.41	5880	13.41	3300	13.41	3243
13.416	4156	13.416	5644	13.416	3244	13.416	3097
13.422	4363	13.422	5813	13.422	3369	13.422	3140
13.428	4241	13.428	5956	13.428	3316	13.428	3148
13.434	4146	13.434	5796	13.434	3286	13.434	3062
13.44	4149	13.44	5724	13.44	3297	13.44	3043
13.446	4324	13.446	5845	13.446	3329	13.446	3177
13.452	4205	13.452	5824	13.452	3365	13.452	3182
13.458	4142	13.458	5820	13.458	3288	13.458	3106
13.464	4126	13.464	5737	13.464	3309	13.464	3083
13.47	4241	13.47	5871	13.47	3350	13.47	3023
13.476	4246	13.476	5838	13.476	3384	13.476	3126
13.482	4106	13.482	5724	13.482	3272	13.482	3081
13.488	4076	13.488	5692	13.488	3316	13.488	3006
13.494	4192	13.494	5857	13.494	3423	13.494	3074
13.5	4162	13.5	5848	13.5	3309	13.5	3056
13.506	4112	13.506	5790	13.506	3274	13.506	3077
13.512	4282	13.512	5860	13.512	3313	13.512	3107
13.518	4343	13.518	5810	13.518	3340	13.518	3056
13.524	4212	13.524	5883	13.524	3355	13.524	3074
13.53	4081	13.53	5800	13.53	3304	13.53	3058
13.536	4123	13.536	5806	13.536	3403	13.536	3053
13.542	4063	13.542	5706	13.542	3341	13.542	3030
13.548	4172	13.548	5697	13.548	3288	13.548	3102
13.554	4127	13.554	5677	13.554	3268	13.554	3099
13.56	4174	13.56	5695	13.56	3264	13.56	2943
13.566	4128	13.566	5866	13.566	3376	13.566	3072
13.572	4132	13.572	5742	13.572	3357	13.572	3166
13.578	4215	13.578	5842	13.578	3325	13.578	3083
13.584	4178	13.584	5874	13.584	3349	13.584	3148
13.59	4247	13.59	5891	13.59	3327	13.59	3176
13.596	4078	13.596	5786	13.596	3245	13.596	3046
13.602	4187	13.602	5773	13.602	3360	13.602	2990
13.608	4108	13.608	5653	13.608	3184	13.608	2932
13.614	4223	13.614	5877	13.614	3213	13.614	3075
13.62	4112	13.62	5662	13.62	3215	13.62	3063
13.626	4172	13.626	5750	13.626	3383	13.626	3112
13.632	4083	13.632	5738	13.632	3405	13.632	3026
13.638	4056	13.638	5653	13.638	3270	13.638	2941
13.644	4049	13.644	5731	13.644	3213	13.644	3003
13.65	4053	13.65	5788	13.65	3207	13.65	2998
13.656	4143	13.656	5813	13.656	3284	13.656	3027
13.662	4042	13.662	5772	13.662	3259	13.662	3008
13.668	4148	13.668	5913	13.668	3266	13.668	3064
13.674	4107	13.674	5903	13.674	3297	13.674	3102
13.68	4122	13.68	5869	13.68	3390	13.68	2995
13.686	4221	13.686	6041	13.686	3404	13.686	3008
13.692	4217	13.692	5984	13.692	3437	13.692	3062
13.698	4168	13.698	5823	13.698	3334	13.698	3023
13.704	4064	13.704	5910	13.704	3369	13.704	3005
13.71	4042	13.71	5702	13.71	3339	13.71	3043
13.716	4200	13.716	5710	13.716	3221	13.716	3061
13.722	4150	13.722	5909	13.722	3365	13.722	3142
13.728	4053	13.728	5730	13.728	3269	13.728	2960
13.734	4082	13.734	5744	13.734	3332	13.734	2951
13.74	4168	13.74	5878	13.74	3272	13.74	3076
13.746	4181	13.746	5768	13.746	3368	13.746	3050
13.752	4060	13.752	5797	13.752	3375	13.752	3003
13.758	4193	13.758	5904	13.758	3284	13.758	2999
13.764	4157	13.764	5868	13.764	3267	13.764	3112
13.77	4040	13.77	5741	13.77	3249	13.77	3048
13.776	4186	13.776	5832	13.776	3297	13.776	3179
13.782	4188	13.782	5732	13.782	3289	13.782	3073
13.788	4161	13.788	5674	13.788	3248	13.788	2853
13.794	4097	13.794	5770	13.794	3162	13.794	2925
13.8	4132	13.8	5717	13.8	3286	13.8	2975
13.806	4105	13.806	5770	13.806	3209	13.806	2989
13.812	4079	13.812	5690	13.812	3250	13.812	3102
13.818	4168	13.818	5776	13.818	3341	13.818	3033
13.824	4227	13.824	5926	13.824	3269	13.824	3192
13.83	4042	13.83	5737	13.83	3273	13.83	3015
13.836	4143	13.836	5734	13.836	3352	13.836	2978
13.842	4158	13.842	5692	13.842	3269	13.842	3021
13.848	4095	13.848	5858	13.848	3338	13.848	3062
13.854	3915	13.854	5583	13.854	3178	13.854	2970
13.86	4078	13.86	5758	13.86	3222	13.86	3012
13.866	4037	13.866	5807	13.866	3176	13.866	2940
13.872	3993	13.872	5758	13.872	3292	13.872	3034
13.878	4122	13.878	5755	13.878	3241	13.878	2990
13.884	3987	13.884	5637	13.884	3291	13.884	2971
13.89	4135	13.89	5796	13.89	3227	13.89	3011
13.896	4072	13.896	5771	13.896	3292	13.896	3010
13.902	4220	13.902	5810	13.902	3254	13.902	2969
13.908	4132	13.908	5819	13.908	3280	13.908	3056
13.914	4141	13.914	5784	13.914	3381	13.914	3029
13.92	4152	13.92	5806	13.92	3325	13.92	3067
13.926	4184	13.926	5771	13.926	3190	13.926	3074
13.932	4141	13.932	5751	13.932	3185	13.932	3006
13.938	4075	13.938	5818	13.938	3207	13.938	2994
13.944	4123	13.944	5621	13.944	3130	13.944	2901
13.95	4073	13.95	5769	13.95	3124	13.95	2997
13.956	4102	13.956	5698	13.956	3097	13.956	2992
13.962	4046	13.962	5805	13.962	3244	13.962	2928
13.968	4042	13.968	5692	13.968	3267	13.968	2920
13.974	3959	13.974	5521	13.974	3180	13.974	2824
13.98	3885	13.98	5503	13.98	3199	13.98	2922
13.986	3936	13.986	5672	13.986	3236	13.986	2883
13.992	4222	13.992	5983	13.992	3306	13.992	3131
13.998	3936	13.998	5664	13.998	3223	13.998	3016
14.004	4072	14.004	5718	14.004	3312	14.004	3020
14.01	4022	14.01	5535	14.01	3261	14.01	2985
14.016	4023	14.016	5560	14.016	3277	14.016	2922
14.022	4149	14.022	5901	14.022	3286	14.022	3075
14.028	4192	14.028	5747	14.028	3302	14.028	3024
14.034	4066	14.034	5757	14.034	3278	14.034	2844
14.04	4052	14.04	5666	14.04	3245	14.04	2797
14.046	4194	14.046	5643	14.046	3175	14.046	2989
14.052	4142	14.052	5780	14.052	3227	14.052	3034
14.058	3990	14.058	5575	14.058	3299	14.058	2923
14.064	3983	14.064	5728	14.064	3199	14.064	2941
[truncated: 10,692 more rows]

## Sheet: Fig5ab
Oxidized-only
Cycle	Time	Depth(um)	Total_Ion	Co	Er	H	D	16O	H/100	Dcal(=D-H/100)
0	0	0	1162980	375215	48356	32735	634	243	327.35	306.65
1	600	3	369264	15048	147863	905	21	1016	9.05	11.95
2	600	6	390199	10990	156013	949	12	1046	9.49	2.51
3	600	9	399388	11594	157183	1068	21	1023	10.68	10.32
4	600	12	401245	12089	155169	1066	17	979	10.66	6.34
5	600	15	394775	12335	150992	1078	22	957	10.78	11.22
6	600	18	391041	12780	147077	1176	13	975	11.76	1.24
7	600	21	226707	11354	76444	787	11	377	7.87	3.13
8	600	24	163548	10920	47129	746	13	111	7.46	5.54
9	600	27	164230	11430	45650	855	11	85	8.55	2.45
10	600	30	170035	11731	47271	884	11	109	8.84	2.16
11	600	33	177429	12139	48798	907	10	90	9.07	0.93
12	600	36	190167	12972	50955	1019	17	110	10.19	6.81
13	600	39	198135	13063	51738	1052	7	108	10.52	-3.52
14	600	42	206485	13044	53563	1071	10	82	10.71	-0.71

## Sheet: Fig5cd
Cycle	Time	Depth(um)	Total_Ion	Co	Er	H	D	16O	63Cu	H/100	Dcal(=D-H/100)
0	0	0	2735534	5787	3201	26372	585	354	1056726	263.72	321.28
1	600	3	679597	104716	198176	7315	170	1239	2815	73.15	96.85
2	600	6	547410	54081	188447	5394	107	995	742	53.94	53.06
3	600	9	538102	20799	211756	4613	35	1071	184	46.13	-11.13
4	600	12	511775	18665	204312	4014	36	1062	100	40.14	-4.14
5	600	15	486388	16173	196219	3631	30	1027	70	36.31	-6.31
6	600	18	422377	13233	173325	2824	29	930	61	28.24	0.76
7	600	21	345671	10595	143182	1936	30	725	38	19.36	10.64
8	600	24	248810	7387	103578	1321	30	493	29	13.21	16.79
9	600	27	165644	5238	69318	741	14	274	26	7.41	6.59
10	600	30	107345	3754	44822	352	10	154	30	3.52	6.48
11	600	33	84955	3332	35197	313	6	105	18	3.13	2.87
12	600	36	77547	3026	31900	236	10	113	15	2.36	7.64
13	600	39	75615	3053	31077	227	9	80	19	2.27	6.73
14	600	42	70428	2877	28434	188	5	97	22	1.88	3.12

[truncated: 6 more sheets: FigS3a, FigS3b, FigS3c, FigS4, FigS16, FigS19]
